# Supplementary material for: Engineered peptide PLG0206 overcomes limitations of a challenging antimicrobial drug class
Source: PLoS One. 2022 Sep 16;17(9):e0274815. doi: 10.1371/journal.pone.0274815 (PMC9481017; doi:10.1371/journal.pone.0274815)
Supplement: S2 Dataset — (XLSX) [file pone.0274815.s007.xlsx]

## Sheet: Peptilogics Panels
		Peptilogics	Peptilogics	QC	QC	QC	QC	QC	QC	QC	QC	QC	QC	QC	QC	QC	QC	QC	QC	QC	QC	QC	QC	QC	QC	QC	QC	QC	QC	QC	QC
Species	N	PLG0206	PLG0301	Colistin	Ceftazidime	Ceftazidime-Avibactam	Aztreonam	Aztreonam-Avibactam	Amikacin	Plazomicin	Levofloxacin	Meropenem	Meropenem-vaborbactam	Cefepime	Sulbactam	Tobramycin	Eravacycline	Gentamicin	Tetracycline	Ciprofloxacin	Doxycycline	Cefpodoxime	Pip-Tazo	Amp-Sul	Linezolid	Daptomycin	Vancomycin	Azithromycin	Clindamycin	Penicillin G	Ceftriaxone
Escherichia coli	300	1	1	1	1	1	1	1	1	1	1	1	1	1		1	1	1	1		1	1
Klebsiella pneumoniae	300	1	1	1	1	1	1	1	1	1	1	1	1	1		1	1	1	1	1	1	1
Enterobacter spp.	150	1	1	1	1	1	1	1	1	1	1	1	1	1		1	1	1			1	1
Citrobacter spp.	150	1	1	1	1	1	1	1	1	1	1	1	1	1		1	1	1			1	1
Proteus spp.	150	1	1	1	1	1	1	1	1	1	1	1	1	1		1	1	1			1	1
Others (Providencia spp., S. marcescens, M. morgannii)	150	1	1	1	1	1	1	1	1	1	1	1	1	1		1	1	1			1	1
Pseudomonas aeruginosa	300	1	1	1	1	1	1	1	1		1	1	1	1		1		1	1	1	1		1
Acinetobacter baumannii	300	1	1	1	1				1		1	1	1	1	1	1		1	1	1	1		1	1
Stenotrophomonas maltophilia	150	1	1	1	1				1		1	1	1	1		1		1	1	1	1		1
Staphylococcus aureus	300	1	1								1										1				1	1	1	1	1	1
Coagulase-negative Staphylococcus spp.	150	1	1								1										1				1	1	1	1	1	1
Enterococcus spp.	150	1	1								1										1				1	1	1	1	1	1
Streptococcus pyogenes	150	1	1								1										1				1	1	1	1	1	1
Streptococcus pneumoniae	150	1	1								1										1				1	1	1	1	1	1
Neisseria gonorrhoeae	90	1	1																	1								1			1

## Sheet: QC data
Neisseria panel QC data
					MIC (µg/ml)
Organism #	Organism	Year	Country	Body Location	Azithromycin	Ceftriaxone	Ciprofloxacin	PLG0206	PLG0301
QC range					0.25-1	0.004-0.015	0.001-0.008	-	-
ATCC 49226	N. gonorrhoeae				0.25	0.015	0.004	32	>32
ATCC 49226	N. gonorrhoeae				0.25	0.015	0.004	32	>32
ATCC 49226	N. gonorrhoeae				0.25	0.015	0.004	>32	>32
Bold: CLSI QC range
Normal: Range provided by Client
Red highlight: values outside the range provided
NG: No growth on positive control C+
Gram-positive panel QC data
			MIC (µg/ml)
Test Date	Organism #	Organism	Azithromycin	Clindamycin	Daptomycin	Levofloxacin	Linezolid	Vancomycin	Doxycycline	Penicillin	PLG0206	PLG0301
QC range			-	4 - 16	1 - 4	0.25 - 2	1 - 4	1 - 4	2 - 8	1 - 4	-	-
30 APR 2021	ATCC 29212	E. faecalis	8	8	2	1	2	2	4	2	0.25	2
05 MAY 2021	ATCC 29212	E. faecalis	8	8	1	1	2	2	2	2	0.12	0.5
12 MAY 2021	ATCC 29212	E. faecalis	8	4	1	1	1	2	2	2	0.25	1
29 MAY 2021	ATCC 29212	E. faecalis	8	8	2	1	2	2	4	2	0.5	1
15 JUL 2021	ATCC 29212	E. faecalis	8	8	2	1	2	2	4	2	0.5	1
QC range			0.5 - 2	0.06 - 0.25	0.12 - 1	0.06 - 0.5	1 - 4	0.5 - 2	0.12 - 0.5	0.25 - 2	-	-
30 APR 2021	ATCC 29213	S. aureus	0.5	0.12	0.5	0.25	2	1	0.12	0.5	1	2
05 MAY 2021	ATCC 29213	S. aureus	0.5	0.12	0.25	0.12	1	0.5	0.12	0.25	0.12	0.25
12 MAY 2021	ATCC 29213	S. aureus	0.5	0.12	0.5	0.25	2	0.5	0.12	0.5	0.5	1
29 MAY 2021	ATCC 29213	S. aureus	1	0.12	0.5	0.5	2	1	0.12	0.5	1	2
02 JUL 2021	ATCC 29213	S. aureus	0.5	0.12	0.5	0.25	2	1	0.12	0.25	0.5	1
15 JUL 2021	ATCC 29213	S. aureus	NA	NA	NA	NA	NA	NA	NA	NA	NA	NA
20 JUL 2021	ATCC 29213	S. aureus	0.5	0.12	0.5	0.25	1	1	0.12	0.5	0.5	1
QC range			0.06 - 0.25	0.03 - 0.12	0.06 - 0.5	0.5 - 2	0.25 - 2	0.12 - 0.5	0.015 - 0.12	0.25 - 1	-	-
05 MAY 2021	ATCC 49619	S. pneumoniae	0.06	0.06	0.06	0.5	1	0.12	0.03	0.25	8	16
12 MAY 2021	ATCC 49619	S. pneumoniae	0.06	0.06	0.12	0.5	1	0.25	0.06	0.25	8	16
29 MAY 2021	ATCC 49619	S. pneumoniae	0.12	0.06	0.12	1	1	0.12	0.06	0.25	16	16
15 JUL 2021	ATCC 49619	S. pneumoniae	0.06	0.06	0.12	1	1	0.25	0.06	0.25	16	16
Bold: CLSI QC range
Normal: Range provided by Client
Red highlight: values outside the range provided
NA: Not available, MIC results completely out of range, ID as S. aureus
Non-fermenter panel QC data
			MIC (µg/ml)
			Comparators																		Peptilogics
Test date	Organism #	Organism	Amikacin	Ampicillin/ Sulbactam (2:1)	Aztreonam	Aztreonam/ Avibactam (4 µg/ml)	Cefepime	Ceftazidime	Ceftazidime/ Avibactam (4 µg/ml)	Ciprofloxacin	Colistin	Doxycycline	Gentamicin	Levofloxacin	Meropenem	Meropenem/ Vaborbactam (8 µg/ml)	Piperacillin Tazobactam (4 µg/ml)	Sulbactam	Tetracycline	Tobramycin	PLG0206	PLG0301
QC range			-	-	-	-	16 - 128	-	-	-	-	-	-	-	-	-	-	16 -64	-	-	-	-
2021-06-30	NCTC 13304	A. baumannii	2	>32	>16	>16	32	>32	>16	16	0.25	32	4	2	64	>32	>128	32	>32	0.5	0.25	4
2021-07-02	NCTC 13304	A. baumannii	4	>32	16	>16	32	>32	16	32	0.25	32	4	4	64	>32	>128	32	>32	0.25	0.25	2
2021-07-07	NCTC 13304	A. baumannii
2021-07-15	NCTC 13304	A. baumannii	2	>32	>16	>16	>32	>32	16	32	0.25	32	4	4	64	>32	>128	32	>32	0.5	0.5	4
2021-07-26	NCTC 13304	A. baumannii						>32				64		4
QC range			-	-	-	-	-	-	-	-	-	-	-	-	-	-	-	-	-	-	-	-
2021-06-09	ATCC 19606	A. baumannii	8	2			16	8		1	0.25	0.5	8	0.25	0.5	0.5	≤0.5	1	4	2	0.5	2
2021-06-11	ATCC 19606	A. baumannii	8	2			16	8		1	0.25	≤0.25	8	0.25	0.5	0.5	4	1	1	2	0.25	2
2021-06-30	ATCC 19606	A. baumannii	8	2	>16	>16	16	8	16	1	0.25	≤0.25	8	0.25	0.5	0.5	4	1	2	2	0.5	2
2021-07-02	ATCC 19606	A. baumannii	8	2	>16	>16	16	8	8	1	0.25	≤0.25	8	0.25	0.5	0.5	4	1	2	2	0.5	2
2021-07-07	ATCC 19606	A. baumannii
2021-07-15	ATCC 19606	A. baumannii	16	2	>16	>16	16	8	4	1	0.25	≤0.25	16	0.5	1	1	16	1	4	4	1	4
2021-07-26	ATCC 19606	A. baumannii						8				0.5		0.25
QC range			1 - 4	-	2 - 8	2 - 8	0.5 - 4	1 - 4	0.5 - 4	0.12 - 1	0.5 - 4	-	0.5 - 2	0.5 - 4	0.12 - 1	0.12 - 1	1 - 8	-	8 - 32	0.25 - 1	-	-
2021-06-02	ATCC 27853	P. aeruginosa	2	>32			2	2		0.25	0.5	16	1	1	0.5	0.5	4	>32	16	0.5	2	8
2021-06-09	ATCC 27853	P. aeruginosa	2	>32			1	2		0.25	0.5	8	1	1	0.5	0.5	4	>32	8	0.25	1	4
2021-06-11	ATCC 27853	P. aeruginosa	2	>32			2	2		0.25	0.5	8	1	1	0.5	0.5	4	>32	8	0.25	1	4
2021-06-19	ATCC 27853	P. aeruginosa									1
2021-06-30	ATCC 27853	P. aeruginosa	2	>32	8	4	2	2	1	0.5	0.5	8	1	1	0.5	0.5	4	>32	8	0.25	1	8
2021-07-02	ATCC 27853	P. aeruginosa	2	>32	4	4	2	2	2	0.5	0.5	8	0.5	1	0.5	0.5	4	>32	8	0.25	0.5	4
2021-07-07	ATCC 27853	P. aeruginosa
2021-07-13	ATCC 27853	P. aeruginosa
2021-07-15	ATCC 27853	P. aeruginosa	4	>32	8	4	4	2	2	0.5	0.5	16	1	1	0.25	0.25	8	>32	16	0.5	2	8
2021-07-20	ATCC 27853	P. aeruginosa
2021-07-26	ATCC 27853	P. aeruginosa						2				16		1
QC range			-	8 - 32	8 - 64	0.06 - 0.5	0.5 - 2	16 - 64	0.25 - 2	-	-	-	-	-	-	0.015 - 0.06	8 - 32	32 - 128	-	-	-	-
2021-06-02	ATCC 700603	K. pneumoniae	1	16			1	32		0.25	0.25	32	8	0.5	≤0.06	≤0.06	8	>32	16	4	2	32
2021-06-09	ATCC 700603	K. pneumoniae	1	16			1	>32		0.25	0.25	32	4	1	≤0.06	≤0.06	16	>32	16	4	1	32
2021-06-11	ATCC 700603	K. pneumoniae	1	16			1	32		0.25	0.25	32	4	1	≤0.06	≤0.06	16	>32	16	4	1	32
2021-06-30	ATCC 700603	K. pneumoniae	1	16	16	0.12	1	32	0.5	0.25	0.25	32	4	1	≤0.06	≤0.06	16	>32	16	4	2	>32
2021-07-02	ATCC 700603	K. pneumoniae	1	32	>16	0.06	1	32	0.25	0.25	0.25	16	4	1	≤0.06	≤0.06	16	>32	16	4	1	16
2021-07-07	ATCC 700603	K. pneumoniae
2021-07-15	ATCC 700603	K. pneumoniae	1	16	>16	0.5	1	>32	0.5	0.25	0.25	64	4	1	≤0.06	≤0.06	16	>32	32	4	2	>32
2021-07-26	ATCC 700603	K. pneumoniae						32				64		1
QC range			-	-	-	-	-	-	-	-	-	-	-	-	8 - 64	0.008 - 0.06	-	-	-	-	-	-
2021-06-30	BAA-1705	K. pneumoniae	64	>32	>16	0.12	16	32	0.5	32	0.25	4	1	16	16	≤0.06	>128	>32	4	16	2	>32
2021-07-02	BAA-1705	K. pneumoniae	64	>32	>16	0.12	>32	>32	0.5	32	0.25	4	1	32	32	≤0.06	>128	>32	4	32	4	>32
2021-07-07	BAA-1705	K. pneumoniae
2021-07-15	BAA-1705	K. pneumoniae	32	>32	>16	0.12	>32	>32	0.5	>32	0.12	4	2	>32	32	≤0.06	>128	>32	4	32	8	>32
2021-07-26	BAA-1705	K. pneumoniae						>32				16		16
QC range			-	-	>128	-	>32	-	-	-	-	-	-	-	32 - 256	0.12 - 0.5	-	-	-	-	-	-
2021-06-02	BAA-2814	K. pneumoniae	32	>32			>32	>32		>32	0.12	4	1	>32	>64	0.5	>128	>32	4	16	2	>32
2021-06-09	BAA-2814	K. pneumoniae	64	>32			>32	>32		>32	0.12	4	2	>32	>64	0.5	>128	>32	4	32	2	>32
2021-06-11	BAA-2814	K. pneumoniae	32	>32			>32	>32		>32	0.12	2	1	32	64	0.25	>128	>32	2	16	2	>32
Bold: CLSI QC range
Normal: Range provided by Client
Empty cells: Not tested
Red highlight: Value outside the range provided
Enterobacterales panel QC data
			MIC (µg/ml)
			Comparators																	Peptilogics
Test date	Organism #	Organism	Amikacin	Aztreonam	Aztreonam/ Avibactam (4 µg/ml)	Cefepime	Cefpodoxime	Ceftazidime	Ceftazidime/ Avibactam (4 µg/ml)	Ciprofloxacin	Colistin	Doxycycline	Eravacycline	Gentamicin	Levofloxacin	Meropenem	Meropenem/ Vaborbactam (8 µg/ml)	Plazomicin	Tobramycin	PLG0206	PLG0301
QC range										-
2021-05-20	ATCC 13883	Klebsiella pneumoniae								0.12
2021-05-20	ATCC 13883	Klebsiella pneumoniae								0.12
2021-05-20	ATCC 13883	Klebsiella pneumoniae								0.12
QC range										-
2021-05-20	NCTC 14052	Klebsiella pneumoniae								0.03
2021-05-20	NCTC 14052	Klebsiella pneumoniae								0.03
2021-05-20	NCTC 14052	Klebsiella pneumoniae								0.03
QC range			0.5 - 4	0.06 - 0.25	0.03 - 0.12	0.015 - 0.12	0.25 - 1	0.06 - 0.5	0.06 - 0.5	0.004 - 0.015	0.25 - 2	0.5 - 2	0.015 - 0.12	0.25 - 1	0.008 - 0.06	0.008 - 0.06	0.008 - 0.06	0.25 - 2	0.25 - 1	-	-
2021-05-20	ATCC 25922	Escherichia coli								0.015
2021-05-20	ATCC 25922	Escherichia coli								0.015
2021-05-20	ATCC 25922	Escherichia coli								0.015
2021-07-21	ATCC 25922	Escherichia coli	2	0.12	0.06	0.06	0.5	0.5	0.12		0.12	0.5	0.06	1	0.015	≤0.06	≤0.03	0.5	1	0.5	4
2021-07-23	ATCC 25922	Escherichia coli	2	0.12	0.12	0.06	0.5	0.25	0.25		0.25	0.5	0.12	0.25	0.015	≤0.06	≤0.03	0.5	0.5	1	4
2021-08-11	ATCC 25922	Escherichia coli	2	0.12	0.06	0.06	0.5	0.25	0.12		0.25	0.5	0.06	0.5	0.015	≤0.06	≤0.03	0.5	0.5	1	4
2021-08-13	ATCC 25922	Escherichia coli	2	0.12	0.12	0.06	0.5	0.5	0.12		0.25	0.5	0.12	0.25	0.015	≤0.06	≤0.03	0.5	0.5	0.5	2
2021-08-18	ATCC 25922	Escherichia coli	1	0.12	0.06	0.06	0.5	0.25	0.12		0.25	0.5	0.12	0.25	0.015	≤0.06	≤0.03	0.25	0.5	1	2
2021-08-20	ATCC 25922	Escherichia coli	2	0.12	0.06	0.03	0.5	0.25	0.12		0.25	0.5	0.06	0.5	0.015	≤0.06	≤0.03	0.25	0.5	1	4
2021-08-25	ATCC 25922	Escherichia coli	2	0.25	0.06	0.06	0.5	0.25	0.12		0.12	0.5	0.06	1	0.015	≤0.06	≤0.03	0.5	0.5	1	2
2021-08-27	ATCC 25922	Escherichia coli	1	0.12	0.06	0.06	0.5	0.25	0.12		0.25	0.5	0.06	0.25	0.015	≤0.06	≤0.03	0.25	0.5	0.5	4
2021-09-02	ATCC 25922	Escherichia coli	2	0.12	0.06	0.03	0.5	0.25	0.12		0.5	0.5	0.12	0.5	0.015	≤0.06	≤0.03	0.25	0.5	0.5	4
2021-09-03	ATCC 25922	Escherichia coli	2	0.12	0.06	0.03	0.5	0.25	0.12		0.25
2021-09-09	ATCC 25922	Escherichia coli											0.12							0.5	4
2021-09-10	ATCC 25922	Escherichia coli						0.25				0.5			0.015
QC range			1 - 4	2 - 8	2 - 8	0.5 - 4	-	1 - 4	0.5 - 4	0.12 - 1	0.5 - 4	-	2 - 16	0.5 - 2	0.5 - 4	0.12 - 1	0.12 - 1	1 - 4	0.25 - 1	-	-
2021-07-21	ATCC 27853	Pseudomonas aeruginosa	2	4	4	2	>32	2	2		0.5	16	8	1	1	0.5	0.5	2	0.5	1	8
2021-07-23	ATCC 27853	Pseudomonas aeruginosa	2	4	4	2	>32	1	1		0.5	16	8	1	1	0.5	0.5	2	0.25	1	8
2021-08-11	ATCC 27853	Pseudomonas aeruginosa	2	4	4	1	>32	2	2		1	8	4	1	1	0.5	0.5	2	0.25	1	8
2021-08-13	ATCC 27853	Pseudomonas aeruginosa	2	4	4	4	>32	2	2		1	8	4	1	1	0.5	0.5	2	0.5	1	8
2021-08-18	ATCC 27853	Pseudomonas aeruginosa	4	4	4	2	>32	2	2		1	4	4	1	1	0.5	0.5	2	0.25	1	8
2021-08-20	ATCC 27853	Pseudomonas aeruginosa	2	4	4	2	>32	2	1		0.5	16	8	1	1	0.5	0.5	2	0.5	1	8
2021-08-25	ATCC 27853	Pseudomonas aeruginosa	2	4	4	1	>32	1	1		0.5	8	4	1	1	0.5	0.5	2	0.25	0.5	8
2021-08-27	ATCC 27853	Pseudomonas aeruginosa	2	4	4	1	>32	2	2		0.5	8	4	0.5	1	0.5	0.5	2	0.25	1	8
2021-09-02	ATCC 27853	Pseudomonas aeruginosa	2	4	4	2	>32	2	2		0.5	8	4	1	1	0.5	0.5	2	0.25	2	8
2021-09-03	ATCC 27853	Pseudomonas aeruginosa	2	4	4	1	>32	1	1		0.5
2021-09-10	ATCC 27853	Pseudomonas aeruginosa						2				8			1
QC range			-	8 - 64	0.06 - 0.5	0.5 - 2	4 - 32	16 - 64	0.25 - 2	-	-	-	-	-	-	-	0.015 - 0.06	-	-	-	-
2021-05-20	ATCC 700603	Klebsiella pneumoniae								0.5
2021-05-20	ATCC 700603	Klebsiella pneumoniae								0.5
2021-05-20	ATCC 700603	Klebsiella pneumoniae								0.5
2021-07-21	ATCC 700603	Klebsiella pneumoniae	1	64	0.12	2	16	32	0.5		0.25	32	4	4	0.5	≤0.06	0.06	0.25	4	1	32
2021-07-23	ATCC 700603	Klebsiella pneumoniae	1	32	0.25	1	8	32	1		0.25	32	4	4	1	≤0.06	≤0.03	0.12	4	2	>32
2021-08-11	ATCC 700603	Klebsiella pneumoniae	1	64	0.12	1	8	32	0.5		0.25	32	4	4	1	≤0.06	≤0.03	0.12	4	2	32
2021-08-13	ATCC 700603	Klebsiella pneumoniae	1	64	0.12	1	16	32	0.5		0.25	32	4	4	1	≤0.06	≤0.03	0.12	4	2	32
2021-08-18	ATCC 700603	Klebsiella pneumoniae	1	64	0.12	1	8	32	0.25		0.25	16	4	4	1	≤0.06	≤0.03	0.12	4	2	>32
2021-08-20	ATCC 700603	Klebsiella pneumoniae	1	32	0.12	1	8	32	0.5		0.25	32	4	4	1	≤0.06	≤0.03	0.12	4	2	>32
2021-08-25	ATCC 700603	Klebsiella pneumoniae	2	64	0.12	1	16	32	0.5		0.25	32	4	8	1	≤0.06	≤0.03	0.25	4	2	>32
2021-08-27	ATCC 700603	Klebsiella pneumoniae	1	64	0.12	1	16	32	0.5		0.25	32	4	4	1	≤0.06	≤0.03	0.12	4	2	>32
2021-09-02	ATCC 700603	Klebsiella pneumoniae	1	64	0.12	2	16	32	0.5		0.25	32	4	4	1	≤0.06	≤0.03	0.25	4	2	32
2021-09-03	ATCC 700603	Klebsiella pneumoniae	0.5	64	0.12	1	8	32	0.5		0.25
QC range			-	-	-	-	-	-	-	-	-	-	-	-	-	8 - 64	0.008 - 0.06	-	-	-	-
2021-07-21	BAA-1705	Klebsiella pneumoniae	64	>64	0.25	>32	>32	>64	0.5		0.25	4	1	1	>32	32	≤0.03	0.25	32	8	>32
2021-07-23	BAA-1705	Klebsiella pneumoniae	32	>64	0.25	32	>32	64	1		0.12	8	1	1	>32	32	≤0.03	0.25	32	4	>32
2021-08-11	BAA-1705	Klebsiella pneumoniae	32	>64	0.12	32	>32	64	0.5		0.25	4	0.5	1	32	16	≤0.03	0.5	32	4	>32
2021-08-13	BAA-1705	Klebsiella pneumoniae	32	>64	0.25	32	>32	64	1		0.25	4	1	1	32	32	≤0.03	0.25	16	4	>32
2021-08-18	BAA-1705	Klebsiella pneumoniae	32	>64	0.12	>32	>32	64	0.5		0.25	2	0.5	1	16	16	≤0.03	0.25	32	4	>32
2021-08-20	BAA-1705	Klebsiella pneumoniae	64	>64	0.12	32	>32	64	0.5		0.12	4	1	1	>32	32	≤0.03	0.5	32	16	>32
2021-08-25	BAA-1705	Klebsiella pneumoniae	64	>64	0.25	32	>32	64	1		0.12	4	1	1	32	32	≤0.03	0.25	32	8	>32
2021-08-27	BAA-1705	Klebsiella pneumoniae	32	>64	0.12	8	>32	32	0.5		0.12	4	0.5	1	16	8	≤0.03	0.12	16	4	>32
2021-09-02	BAA-1705	Klebsiella pneumoniae	32	>64	0.25	32	>32	64	0.5		0.12	4	1	1	32	32	≤0.03	0.25	32	4	>32
2021-09-03	BAA-1705	Klebsiella pneumoniae	32	>64	0.12	32	>32	64	0.5		0.25
QC range			-	>128	-	>32	-	-	-	-	-	-	-	-	-	32 - 256	0.12 - 0.5	-	-	-	-
2021-07-21	BAA-2814	Klebsiella pneumoniae	32	>64	0.25	>32	>32	>64	2		0.25	4	0.5	1	>32	>64	0.5	0.25	16	4	>32
2021-07-23	BAA-2814	Klebsiella pneumoniae	32	>64	0.25	>32	>32	>64	4		0.12	4	0.5	1	>32	>64	0.5	0.25	32	4	>32
2021-08-11	BAA-2814	Klebsiella pneumoniae	32	>64	0.12	>32	>32	>64	0.5		0.12	2	0.5	1	32	64	0.25	0.25	32	4	>32
2021-08-13	BAA-2814	Klebsiella pneumoniae	32	>64	0.25	>32	>32	>64	1		0.25	2	0.5	1	32	64	0.5	0.25	32	8	>32
2021-08-18	BAA-2814	Klebsiella pneumoniae	32	>64	0.12	>32	>32	>64	0.5		0.12	2	0.25	1	16	64	0.5	0.25	32	8	>32
2021-08-20	BAA-2814	Klebsiella pneumoniae	64	>64	0.25	>32	>32	>64	2		0.12	4	0.5	1	>32	>64	0.5	0.25	32	16	>32
2021-08-25	BAA-2814	Klebsiella pneumoniae	32	>64	0.25	>32	>32	>64	2		0.12	2	0.5	2	32	64	0.5	0.25	32	8	>32
2021-08-27	BAA-2814	Klebsiella pneumoniae	32	>64	0.12	>32	>32	>64	1		0.12	2	0.5	1	32	64	0.25	0.25	32	8	>32
2021-09-02	BAA-2814	Klebsiella pneumoniae	32	>64	0.25	>32	>32	>64	2		0.12	4	0.5	1	>32	64	0.5	0.25	32	4	>32
2021-09-03	BAA-2814	Klebsiella pneumoniae	32	>64	0.25	>32	>32	>64	1		0.12
Bold: CLSI QC range
Normal: Range provided by Client
Empty cells: Not tested
Red highlight: Value outside the range provided
ATCC out of range

## Sheet: Neisseria
					MIC (µg/ml)
Organism #	Organism	Year	Country	Body Location	Azithromycin	Ceftriaxone	Ciprofloxacin	PLG0206	PLG0301
60368	N. gonorrhoeae	1997	Australia	Respiratory: Bronchials	≤0.12	0.008	>1	>32	>32
60369	N. gonorrhoeae	1997	Australia	Respiratory: Bronchials	≤0.12	0.015	>1	32	>32
78859	N. gonorrhoeae	1998	Vietnam	CVS: Blood	0.25	0.015	0.004	>32	>32
78860	N. gonorrhoeae	1998	Vietnam	Respiratory: Bronchials	0.25	0.015	0.5	>32	>32
78902	N. gonorrhoeae	1998	Vietnam	Respiratory: Bronchials	≤0.12	0.008	0.002	>32	>32
78906	N. gonorrhoeae	1998	Vietnam	Respiratory: Bronchials	≤0.12	≤0.002	0.002	>32	>32
78907	N. gonorrhoeae	1998	Vietnam	Respiratory: Bronchials	0.5	0.06	>1	>32	>32
1072422	N. gonorrhoeae	2014	United States	Reproductive: Urethra	>1	0.015	0.015	>32	>32
1072427	N. gonorrhoeae	2014	United States	Reproductive: Urethra	≤0.12	0.008	1	>32	>32
1072686	N. gonorrhoeae	2014	Germany	GU: Urethra	≤0.12	NG	NG	>32	>32
1072688	N. gonorrhoeae	2014	Germany	GU: Urethra	0.25	0.008	0.004	>32	>32
1073246	N. gonorrhoeae	2014	France	Reproductive: Urethra	≤0.12	0.004	0.004	32	>32
1073248	N. gonorrhoeae	2014	France	Reproductive: Urethra	0.25	0.008	>1	>32	>32
1073878	N. gonorrhoeae	2014	Venezuela	Reproductive: Urethra	≤0.12	0.008	>1	>32	>32
1075014	N. gonorrhoeae	2014	Hungary	Reproductive: Urethra	0.25	0.015	>1	>32	>32
1077905	N. gonorrhoeae	2014	Chile	Reproductive: Cervix	≤0.12	0.004	0.004	>32	>32
1077948	N. gonorrhoeae	2014	Chile	Reproductive: Urethra	0.25	0.004	0.004	>32	>32
1077949	N. gonorrhoeae	2014	Chile	Reproductive: Cervix	0.25	0.004	0.004	>32	>32
1077952	N. gonorrhoeae	2014	Chile	Reproductive: Urethra	≤0.12	0.008	>1	>32	>32
1077954	N. gonorrhoeae	2014	Chile	Reproductive: Cervix	≤0.12	0.008	0.004	>32	>32
1079127	N. gonorrhoeae	2014	France	Reproductive: Other	≤0.12	0.015	>1	>32	>32
1081168	N. gonorrhoeae	2014	Italy	Reproductive: Urethra	0.5	0.06	>1	>32	>32
1081202	N. gonorrhoeae	2014	Italy	Reproductive: Urethra	0.5	0.03	>1	32	>32
1081291	N. gonorrhoeae	2014	Italy	Reproductive: Urethra	≤0.12	0.008	>1	>32	>32
1081491	N. gonorrhoeae	2014	United States	HEENT:Throat	0.25	0.03	>1	>32	>32
1081492	N. gonorrhoeae	2014	United States	GI: Rectum	0.25	0.015	0.004	>32	>32
1081507	N. gonorrhoeae	2014	United States	HEENT:Throat	0.5	0.004	0.004	>32	>32
1082771	N. gonorrhoeae	2014	Thailand	GU: Urethra	≤0.12	0.008	1	>32	>32
1082772	N. gonorrhoeae	2014	Thailand	GU: Urethra	≤0.12	0.008	>1	>32	>32
1082778	N. gonorrhoeae	2014	Thailand	GU: Urethra	≤0.12	0.008	0.25	>32	>32
1082781	N. gonorrhoeae	2014	Thailand	GU: Urethra	≤0.12	0.008	>1	>32	>32
1083264	N. gonorrhoeae	2014	France	Reproductive: Urethra	0.25	0.03	>1	>32	>32
1083292	N. gonorrhoeae	2014	France	Reproductive: Cervix	≤0.12	≤0.002	0.002	>32	>32
1089537	N. gonorrhoeae	2014	Australia	GI: Rectum	0.5	0.015	0.004	>32	>32
1094069	N. gonorrhoeae	2014	Argentina	Reproductive: Urethra	0.25	0.03	>1	>32	>32
1094070	N. gonorrhoeae	2014	Argentina	Reproductive: Urethra	0.25	0.015	>1	>32	>32
1094072	N. gonorrhoeae	2014	Argentina	Reproductive: Urethra	≤0.12	0.008	>1	>32	>32
1094073	N. gonorrhoeae	2014	Argentina	Reproductive: Urethra	≤0.12	0.008	>1	>32	>32
1095398	N. gonorrhoeae	2014	Denmark	Reproductive: Urethra	≤0.12	0.015	>1	>32	>32
1095400	N. gonorrhoeae	2014	Denmark	Reproductive: Urethra	0.5	0.015	0.004	>32	>32
1098063	N. gonorrhoeae	2014	Italy	GU: Ureter	≤0.12	0.015	>1	>32	>32
1100887	N. gonorrhoeae	2014	Argentina	GU: Urethra	0.5	0.03	>1	>32	>32
1100961	N. gonorrhoeae	2014	Argentina	GU: Urethra	0.5	0.06	>1	>32	>32
1100962	N. gonorrhoeae	2014	Argentina	GU: Urethra	≤0.12	0.004	0.002	>32	>32
1100963	N. gonorrhoeae	2014	Argentina	GU: Urethra	0.25	0.008	0.004	>32	>32
1100964	N. gonorrhoeae	2014	Argentina	GU: Urethra	≤0.12	0.008	>1	>32	>32
1106681	N. gonorrhoeae	2014	Kenya	GU: Other	≤0.12	0.008	>1	32	>32
1106682	N. gonorrhoeae	2014	Kenya	GU: Other	≤0.12	0.004	0.002	32	>32
1109696	N. gonorrhoeae	2014	Kuwait	GI: Other	0.25	0.03	>1	>32	>32
1110916	N. gonorrhoeae	2014	Germany	Reproductive: Urethra	0.5	0.03	>1	>32	>32
1113305	N. gonorrhoeae	2014	Australia	Reproductive: Urethra	≤0.12	0.004	>1	>32	>32
1113308	N. gonorrhoeae	2014	Australia	HEENT:Throat	>1	0.008	0.015	>32	>32
1113309	N. gonorrhoeae	2014	Australia	GI: Rectum	0.25	0.008	0.008	>32	>32
1123849	N. gonorrhoeae	2014	Taiwan	HEENT: Eyes	0.5	0.06	>1	>32	>32
1123850	N. gonorrhoeae	2014	Taiwan	Reproductive: Other	≤0.12	0.12	>1	>32	>32
1123852	N. gonorrhoeae	2014	Taiwan	Reproductive: Other	0.25	0.015	>1	>32	>32
1123853	N. gonorrhoeae	2014	Taiwan	Reproductive: Other	≤0.12	0.12	>1	>32	>32
1130935	N. gonorrhoeae	2014	Belgium	Reproductive: Urethra	≤0.12	0.004	>1	>32	>32
1130936	N. gonorrhoeae	2014	Belgium	Reproductive: Urethra	0.25	0.015	0.004	>32	>32
1130989	N. gonorrhoeae	2014	Belgium	GI: Rectum	0.5	0.008	>1	>32	>32
1130990	N. gonorrhoeae	2014	Belgium	Reproductive: Cervix	≤0.12	0.004	0.004	>32	>32
1130991	N. gonorrhoeae	2014	Belgium	Reproductive: Cervix	0.5	0.06	>1	>32	>32
1136780	N. gonorrhoeae	2014	Portugal	Reproductive: Urethra	0.5	0.06	>1	>32	>32
1136781	N. gonorrhoeae	2014	Portugal	HEENT: Eyes	0.5	0.12	>1	>32	>32
1137203	N. gonorrhoeae	2014	Israel	Reproductive: Urethra	0.5	0.015	0.008	>32	>32
1137292	N. gonorrhoeae	2014	Israel	Reproductive: Urethra	0.5	0.03	>1	>32	>32
1137431	N. gonorrhoeae	2014	Italy	GU: Urine	0.5	0.015	>1	>32	>32
1138162	N. gonorrhoeae	2014	Italy	Reproductive: Urethra	0.5	0.015	>1	>32	>32
1138163	N. gonorrhoeae	2014	Italy	Reproductive: Urethra	≤0.12	0.06	>1	>32	>32
1138164	N. gonorrhoeae	2014	Italy	Reproductive: Urethra	>1	0.03	>1	>32	>32
1145734	N. gonorrhoeae	2014	Chile	GU: Urine	0.25	0.06	>1	>32	>32
1145735	N. gonorrhoeae	2014	Chile	Reproductive: Urethra	≤0.12	0.015	>1	>32	>32
1145737	N. gonorrhoeae	2014	Chile	Reproductive: Urethra	0.5	0.015	0.004	>32	>32
1165897	N. gonorrhoeae	2014	Thailand	Reproductive: Urethra	≤0.12	0.015	>1	32	>32
1191838	N. gonorrhoeae	2014	Israel	Reproductive: Cervix	0.5	0.015	>1	>32	>32
1191840	N. gonorrhoeae	2014	Israel	Reproductive: Urethra	≤0.12	0.004	0.004	>32	>32
1194748	N. gonorrhoeae	2014	Hungary	Reproductive: Urethra	0.25	0.015	>1	>32	>32
1194749	N. gonorrhoeae	2014	Hungary	Reproductive: Urethra	≤0.12	0.004	0.002	>32	>32
1194750	N. gonorrhoeae	2014	Hungary	Reproductive: Urethra	≤0.12	0.008	>1	>32	>32
1194751	N. gonorrhoeae	2014	Hungary	Reproductive: Cervix	≤0.12	0.008	>1	>32	>32
2330258	N. gonorrhoeae	2020	India	Reproductive: Urethra	>1	0.008	>1	>32	>32
2330261	N. gonorrhoeae	2019	India	Reproductive: Urethra	0.25	0.015	>1	>32	>32
2330262	N. gonorrhoeae	2019	India	Reproductive: Urethra	0.25	0.008	>1	>32	>32
2330265	N. gonorrhoeae	2021	India	Reproductive: Urethra	0.25	0.008	>1	>32	>32
2330330	N. gonorrhoeae	2018	India	Reproductive: Urethra	0.25	0.008	>1	>32	>32
2330332	N. gonorrhoeae	2018	India	Reproductive: Urethra	0.25	0.008	>1	>32	>32
2330418	N. gonorrhoeae	2019	India	Reproductive: Urethra	0.25	0.015	>1	>32	>32
2330421	N. gonorrhoeae	2019	India	Reproductive: Urethra	0.25	0.004	>1	>32	>32
2330423	N. gonorrhoeae	2020	India	Reproductive: Urethra	0.5	0.12	>1	>32	>32
2330424	N. gonorrhoeae	2020	India	Reproductive: Urethra	0.5	0.03	>1	>32	>32

## Sheet: Neisseria pop'n
	N	Min	Max	MIC50	MIC90
Azithromycin	90	≤0.125	>1	0.25	0.5
Ceftriaxone	89	≤0.002	0.125	0.016	0.06
Ciprofloxacin	89	0.002	>1	>1	>1
PLG0206	90	32	>32	>32	>32
PLG0301	90	>32	>32	>32	>32
	≤0.002	0.002	0.004	0.008	0.016	0.03	0.06	≤0.125	0.125	0.25	0.5	1	>1	2	4	8	16	32	>32
# Strains at each MIC
Azithromycin								38		26	22		4
Ceftriaxone	2		13	28	24	10	8		4
Ciprofloxacin		6	16	2	2					1	1	2	59
PLG0206																		6	84
PLG0301																			90
Sum of Strains
Azithromycin								38		64	86	86	90
Ceftriaxone	2		15	43	67	77	85		89	89	89	89	89
Ciprofloxacin		6	22	24	26	26	26		26	27	28	30	89
PLG0206																		6	90
PLG0301																			90
Cumulative % Strains
Azithromycin								42.2222		71.1111	95.5556	95.5556	100
Ceftriaxone	2.24719		16.8539	48.3146	75.2809	86.5169	95.5056		100
Ciprofloxacin		6.74157	24.7191	26.9663	29.2135	29.2135	29.2135		29.2135	30.3371	31.4607	33.7079	100
PLG0206																		6.66667	100
PLG0301																			100

## Sheet: Enterococcus
					MIC (µg/ml)
IHMA Number	Organism	Year Collected	Country	Body Location	Azithromycin	Clindamycin	Daptomycin	Levofloxacin	Linezolid	Vancomycin	Doxycycline	Penicilin	PLG0206	PLG0301
1955963	Enterococcus faecalis	2019	Israel	CVS: Blood	16	16	1	1	1	1	0.06	2	NG	NG
1961831	Enterococcus faecalis	2019	Ireland	INT: Wound	>32	>32	0.5	1	1	>32	8	2	NG	NG
1962070	Enterococcus faecalis	2019	Canada	GU: Urine	>32	>32	1	1	1	1	8	2	NG	NG
1975329	Enterococcus faecalis	2019	South Africa	INT: Wound	>32	>32	1	1	1	1	8	2	NG	NG
1979158	Enterococcus faecalis	2019	South Africa	CVS: Blood	>32	>32	1	>32	1	1	8	8	NG	NG
1991706	Enterococcus faecalis	2019	Spain	CVS: Blood	1	4	0.5	>32	1	0.25	4	4	NG	NG
2026032	Enterococcus faecalis	2019	Australia	Bodily Fluids: Peritoneal	8	32	2	2	2	1	0.12	2	NG	NG
2044003	Enterococcus faecalis	2019	Colombia	CVS: Blood	1	2	1	1	2	1	8	4	NG	NG
2045230	Enterococcus faecalis	2019	Guatemala	INT: Wound	16	16	1	1	2	1	8	2	NG	NG
2050518	Enterococcus faecalis	2019	Morocco	CVS: Blood	>32	>32	1	32	1	1	8	2	NG	NG
2059488	Enterococcus faecalis	2019	Turkey	CVS: Blood	>32	>32	1	>32	1	1	8	8	NG	NG
2066198	Enterococcus faecalis	2019	Poland	CVS: Blood	>32	>32	1	32	1	1	0.06	4	NG	NG
2073106	Enterococcus faecalis	2019	Ukraine	CVS: Blood	2	16	0.5	1	1	1	4	2	NG	NG
2073431	Enterococcus faecalis	2019	Philippines	INT: Wound	16	4	1	2	2	2	2	2	NG	NG
2101656	Enterococcus faecalis	2019	Guatemala	GU: Urine	>32	>32	1	1	1	1	8	2	NG	NG
2117371	Enterococcus faecalis	2019	Venezuela	CVS: Blood	8	4	0.5	2	2	0.5	0.12	2	NG	NG
2138633	Enterococcus faecalis	2019	New Zealand	CVS: Blood	32	>32	1	1	1	2	0.12	2	NG	NG
2169590	Enterococcus faecalis	2019	Japan	INT: Abscess	>32	>32	1	1	1	1	4	2	NG	NG
1966638	Enterococcus faecium	2019	Colombia	Bodily Fluids: Peritoneal	4	0.12	2	0.25	2	0.5	0.06	2	NG	NG
2002601	Enterococcus faecium	2019	Korea, South	CVS: Blood	>32	>32	1	>32	1	0.5	0.06	>32	NG	NG
2045237	Enterococcus faecium	2019	Guatemala	INT: Abscess	4	8	2	32	2	2	16	>32	NG	NG
2045238	Enterococcus faecium	2019	Guatemala	GU: Urine	4	8	2	32	2	1	16	>32	NG	NG
2060505	Enterococcus faecium	2019	Russia	CVS: Blood	4	0.06	2	4	1	0.5	0.06	8	NG	NG
2072848	Enterococcus faecium	2019	Denmark	INT: Abscess	>32	>32	2	>32	2	2	0.12	>32	NG	NG
1952343	Enterococcus faecium	2019	Italy	CVS: Blood	>32	>32	2	>32	1	>32	0.06	>32	NG	NG
1959024	Enterococcus faecium	2019	United Kingdom	CVS: Blood	0.5	0.5	2	>32	2	0.5	8	>32	NG	NG
1959784	Enterococcus faecium	2019	Czech Republic	INT: Wound	>32	>32	2	>32	2	0.5	0.12	>32	NG	NG
1962803	Enterococcus faecium	2019	Argentina	INT: Wound	>32	>32	1	>32	1	>32	4	>32	NG	NG
1962984	Enterococcus faecium	2019	Italy	GU: Urine	>32	>32	2	>32	2	1	16	>32	NG	NG
1965007	Enterococcus faecium	2019	Mexico	GI: Abscess	>32	>32	2	>32	2	>32	4	>32	NG	NG
1986186	Enterococcus faecium	2019	Morocco	CVS: Blood	32	8	4	>32	2	0.5	16	>32	NG	NG
1991695	Enterococcus faecium	2019	Spain	INT: Wound	>32	>32	4	>32	1	0.5	8	>32	NG	NG
1993534	Enterococcus faecium	2019	Thailand	CVS: Blood	>32	>32	1	>32	1	0.5	4	>32	NG	NG
2009410	Enterococcus faecium	2019	Turkey	CVS: Blood	>32	>32	2	>32	1	0.5	0.06	>32	NG	NG
2009814	Enterococcus faecium	2019	Thailand	CVS: Blood	>32	>32	1	>32	1	0.5	4	>32	NG	NG
2010972	Enterococcus faecium	2019	Canada	CVS: Blood	32	>32	1	>32	1	0.5	0.06	>32	NG	NG
2011796	Enterococcus faecium	2019	Sweden	CVS: Blood	>32	4	2	>32	2	0.5	0.06	>32	NG	NG
2011949	Enterococcus faecium	2019	Spain	CVS: Blood	>32	>32	2	>32	1	0.5	1	>32	NG	NG
2024137	Enterococcus faecium	2019	Belgium	CVS: Blood	>32	>32	2	>32	1	0.5	0.06	>32	NG	NG
2025303	Enterococcus faecium	2019	Taiwan	CVS: Blood	4	0.12	2	>32	1	0.5	8	>32	NG	NG
2027309	Enterococcus faecium	2019	Argentina	CVS: Blood	>32	32	1	>32	2	2	0.06	>32	NG	NG
2073113	Enterococcus faecium	2019	Ukraine	CVS: Blood	>32	>32	2	>32	1	0.5	8	>32	NG	NG
2073114	Enterococcus faecium	2019	Ukraine	CVS: Blood	>32	>32	2	>32	1	0.5	8	>32	NG	NG
2100953	Enterococcus faecium	2019	Japan	CVS: Blood	>32	>32	2	>32	1	0.5	16	>32	NG	NG
2102668	Enterococcus faecium	2019	Poland	CVS: Blood	4	0.06	1	>32	1	0.5	0.06	4	NG	NG
2121515	Enterococcus faecium	2019	Germany	CVS: Blood	8	0.12	2	>32	1	0.5	4	>32	NG	NG
2191359	Enterococcus faecium	2019	Greece	CVS: Blood	>32	>32	2	>32	1	>32	8	>32	NG	NG
2012167	Enterococcus faecalis	2019	Argentina	CVS: Blood	>32	>32	1	>32	1	1	8	4	≤0.03	≤0.03
1975874	Enterococcus faecium	2019	Kuwait	CVS: Blood	>32	>32	2	>32	1	0.5	16	>32	≤0.03	≤0.03
1952976	Enterococcus faecium	2019	Croatia	CVS: Blood	>32	>32	1	>32	1	1	0.06	>32	≤0.03	≤0.03
1955940	Enterococcus faecium	2019	Israel	INT: Abscess	>32	>32	1	>32	1	0.5	0.03	>32	≤0.03	≤0.03
1958785	Enterococcus faecium	2019	Latvia	CVS: Blood	>32	0.12	2	>32	2	>32	16	>32	≤0.03	≤0.03
1972460	Enterococcus faecium	2019	Portugal	INT: Wound	>32	>32	2	>32	2	0.5	16	>32	≤0.03	≤0.03
1979566	Enterococcus faecium	2019	Venezuela	Bodily Fluids: Peritoneal	>32	>32	2	>32	2	0.5	2	>32	≤0.03	≤0.03
1984982	Enterococcus faecium	2019	Philippines	CVS: Blood	>32	>32	0.5	>32	1	0.5	0.06	>32	≤0.03	≤0.03
2000160	Enterococcus faecium	2019	United States	GU: Urine	>32	>32	2	>32	2	>32	16	>32	≤0.03	≤0.03
2000820	Enterococcus faecium	2019	United States	CVS: Blood	1	0.06	0.25	>32	1	>32	1	>32	≤0.03	≤0.03
2024474	Enterococcus faecium	2019	Romania	CVS: Blood	>32	>32	2	>32	1	>32	4	>32	≤0.03	≤0.03
2027571	Enterococcus faecium	2019	South Africa	CVS: Blood	>32	>32	2	>32	2	0.5	16	>32	≤0.03	≤0.03
2027690	Enterococcus faecium	2019	Turkey	INT: Wound	>32	>32	2	>32	2	>32	8	>32	≤0.03	≤0.03
2028126	Enterococcus faecium	2019	Netherlands	CVS: Blood	>32	>32	1	>32	1	0.5	4	>32	≤0.03	≤0.03
2043146	Enterococcus faecium	2019	Hungary	CVS: Blood	>32	>32	2	>32	2	>32	16	>32	≤0.03	≤0.03
2057540	Enterococcus faecium	2019	Saudi Arabia	INT: Wound	>32	>32	1	>32	1	0.5	16	>32	≤0.03	≤0.03
2059483	Enterococcus faecium	2019	Turkey	CVS: Blood	>32	>32	2	>32	1	0.5	0.06	>32	≤0.03	≤0.03
1991963	Enterococcus faecalis	2019	Dominican Republic	Respiratory: Sputum	>32	>32	4	>32	8	1	>16	2	>32	>32
2067863	Enterococcus faecalis	2019	India	CVS: Blood	>32	16	0.25	>32	1	0.5	8	1	0.5	1
1953868	Enterococcus faecalis	2019	Germany	INT: Wound	16	16	1	1	2	2	8	2	0.5	1
1960279	Enterococcus faecalis	2019	France	GU: Urine	>32	>32	1	1	1	1	8	2	0.5	0.25
1977474	Enterococcus faecalis	2019	Malaysia	CVS: Blood	>32	32	1	1	1	1	8	2	0.5	1
2009693	Enterococcus faecalis	2019	United Kingdom	CVS: Blood	8	16	1	1	2	1	0.12	2	0.5	1
2024109	Enterococcus faecalis	2019	Belgium	CVS: Blood	>32	0.5	0.25	1	1	0.5	0.03	1	0.5	1
2044643	Enterococcus faecalis	2019	Nigeria	GU: Urine	>32	>32	1	1	1	1	8	2	0.5	1
2057559	Enterococcus faecalis	2019	Saudi Arabia	GU: Urine	4	16	1	1	1	1	0.12	2	0.5	1
2063685	Enterococcus faecalis	2019	India	INT: Wound	16	32	2	1	2	1	0.25	2	0.5	2
2097359	Enterococcus faecalis	2019	India	CVS: Blood	>32	>32	2	1	1	1	16	2	0.5	1
2110077	Enterococcus faecalis	2019	Hong Kong	INT: Wound	>32	>32	1	>32	1	1	8	4	0.5	0.5
2170261	Enterococcus faecalis	2019	India	GU: Urine	>32	>32	1	32	1	2	8	8	0.5	1
2050775	Enterococcus faecium	2019	Colombia	CVS: Blood	16	1	2	1	2	0.5	0.06	2	0.5	1
2063740	Enterococcus faecium	2019	India	CVS: Blood	>32	16	4	>32	2	1	16	>32	0.5	0.5
1966647	Enterococcus faecalis	2019	Colombia	CVS: Blood	4	16	1	1	2	1	8	2	0.25	0.5
1976500	Enterococcus faecalis	2019	Chile	CVS: Blood	4	8	0.5	1	1	0.5	0.06	2	0.25	1
1979559	Enterococcus faecalis	2019	Venezuela	Bodily Fluids: Peritoneal	>32	>32	1	32	1	0.5	4	2	0.25	0.5
1985212	Enterococcus faecalis	2019	Thailand	GU: Urine	16	16	0.5	1	2	0.5	8	2	0.25	2
1986179	Enterococcus faecalis	2019	Morocco	GI: Abscess	16	16	1	1	2	1	8	2	0.25	1
2026394	Enterococcus faecalis	2019	United States	INT: Wound	>32	>32	1	1	2	0.5	2	2	0.25	1
2027584	Enterococcus faecalis	2019	South Africa	GU: Urine	>32	>32	1	32	1	1	8	8	0.25	0.25
2056694	Enterococcus faecalis	2019	Jordan	GU: Urine	>32	>32	0.5	32	4	1	8	2	0.25	0.25
2074707	Enterococcus faecalis	2019	Malaysia	CVS: Blood	0.5	16	1	1	1	1	0.12	2	0.25	0.5
2109438	Enterococcus faecalis	2019	Greece	CVS: Blood	>32	>32	2	1	1	1	8	2	0.25	1
2147731	Enterococcus faecalis	2019	Brazil	INT: Abscess	>32	8	0.25	1	1	0.5	8	2	0.25	2
2148154	Enterococcus faecalis	2019	Brazil	GU: Urine	>32	32	1	1	1	2	8	2	0.25	0.25
2161009	Enterococcus faecalis	2019	Croatia	Respiratory: Sputum	>32	>32	0.5	>32	1	8	8	16	0.25	1
2230027	Enterococcus faecalis	2019	Spain	CVS: Blood	>32	32	0.5	>32	1	1	4	2	0.25	1
2255848	Enterococcus faecalis	2019	Lithuania	CVS: Blood	1	8	0.5	>32	1	1	4	8	0.25	0.25
2067379	Enterococcus faecium	2019	India	GU: Urine	>32	0.5	4	>32	2	1	16	>32	0.25	0.5
1964047	Enterococcus faecium	2019	Mexico	CVS: Blood	>32	>32	2	>32	1	>32	8	>32	0.25	0.5
1977475	Enterococcus faecium	2019	Malaysia	CVS: Blood	>32	>32	1	>32	1	0.5	4	>32	0.25	0.5
2067958	Enterococcus faecium	2019	India	CVS: Blood	>32	>32	2	>32	2	0.5	16	>32	0.25	0.25
1953155	Enterococcus faecalis	2019	Czech Republic	INT: Wound	>32	>32	2	2	2	1	0.12	2	0.12	0.5
1960782	Enterococcus faecalis	2019	Costa Rica	CVS: Blood	4	16	1	1	2	1	4	2	0.12	0.5
1965953	Enterococcus faecalis	2019	Italy	CVS: Blood	>32	>32	2	1	2	1	8	2	0.12	0.5
1973740	Enterococcus faecalis	2019	Portugal	CVS: Blood	>32	>32	2	1	1	1	8	4	0.12	0.5
1975917	Enterococcus faecalis	2019	Kuwait	CVS: Blood	>32	>32	2	1	1	1	8	2	0.12	0.12
1984974	Enterococcus faecalis	2019	Philippines	GU: Urine	>32	>32	2	1	4	1	8	2	0.12	0.25
1991222	Enterococcus faecalis	2019	Netherlands	CVS: Blood	>32	>32	2	1	2	1	8	2	0.12	0.25
1991944	Enterococcus faecalis	2019	Dominican Republic	GI: Abscess	>32	>32	1	>32	4	1	16	2	0.12	0.25
2008755	Enterococcus faecalis	2019	Finland	INT: Wound	8	16	2	1	2	1	0.12	2	0.12	0.5
2011803	Enterococcus faecalis	2019	Sweden	CVS: Blood	8	16	2	1	2	1	8	2	0.12	0.5
2017490	Enterococcus faecalis	2019	Switzerland	GU: Urine	4	16	1	1	2	2	0.12	2	0.12	0.25
2023579	Enterococcus faecalis	2019	Hungary	GU: Urine	16	32	1	1	2	1	4	2	0.12	0.5
2024480	Enterococcus faecalis	2019	Romania	CVS: Blood	4	4	0.5	4	4	0.5	4	2	0.12	0.25
2026697	Enterococcus faecalis	2019	Taiwan	INT: Wound	>32	>32	1	>32	1	1	8	4	0.12	0.12
2026970	Enterococcus faecalis	2019	Panama	INT: Wound	8	16	1	1	2	1	0.06	2	0.12	1
2027029	Enterococcus faecalis	2019	Panama	CVS: Blood	8	16	1	1	2	1	0.06	2	0.12	0.5
2027306	Enterococcus faecalis	2019	Argentina	CVS: Blood	8	1	1	1	2	0.5	4	2	0.12	0.5
2042323	Enterococcus faecalis	2019	Mexico	INT: Wound	16	16	1	1	2	2	8	2	0.12	1
2047432	Enterococcus faecalis	2019	Turkey	GU: Urine	>32	>32	1	32	2	1	8	8	0.12	0.5
2059806	Enterococcus faecalis	2019	Russia	INT: Wound	>32	>32	1	>32	1	1	0.06	8	0.12	0.25
2072763	Enterococcus faecalis	2019	Denmark	CVS: Blood	8	8	0.5	2	2	0.5	0.12	2	0.12	0.5
2108350	Enterococcus faecalis	2019	Ukraine	INT: Wound	>32	32	0.25	16	1	1	0.06	4	0.12	0.5
2139704	Enterococcus faecalis	2019	Qatar	CVS: Blood	>32	>32	1	2	1	0.5	8	2	0.12	0.25
2168745	Enterococcus faecalis	2019	Korea, South	GU: Urine	8	8	1	1	1	0.5	8	1	0.12	0.25
2190232	Enterococcus faecalis	2019	Latvia	CVS: Blood	>32	16	0.5	1	1	1	4	2	0.12	0.12
2191354	Enterococcus faecalis	2019	Greece	GI: Abscess	>32	>32	0.5	>32	1	1	8	16	0.12	0.5
1974902	Enterococcus faecium	2019	Lithuania	GU: Urine	1	16	0.5	>32	1	1	4	8	0.12	0.25
2000582	Enterococcus faecium	2019	Venezuela	INT: Cellulitis/Erysipelas	8	0.12	2	2	1	0.5	0.06	0.06	0.12	0.25
2008760	Enterococcus faecium	2019	Finland	GU: Urine	>32	>32	0.06	32	1	0.25	2	4	0.12	0.5
2050522	Enterococcus faecium	2019	Morocco	CVS: Blood	4	0.12	2	1	1	0.5	4	2	0.12	0.25
2098429	Enterococcus faecium	2019	Brazil	GU: Urine	8	8	2	0.5	1	0.5	0.06	4	0.12	0.25
2107263	Enterococcus faecium	2019	Dominican Republic	CVS: Blood	>32	0.12	0.5	4	2	0.5	0.06	32	0.12	0.12
2107265	Enterococcus faecium	2019	Dominican Republic	CVS: Blood	>32	0.5	0.5	8	2	0.5	0.06	32	0.12	0.12
1976619	Enterococcus faecium	2019	Chile	CVS: Blood	32	>32	0.5	>32	1	32	1	>32	0.12	0.25
2022743	Enterococcus faecium	2019	Switzerland	CVS: Blood	>32	0.12	1	4	2	0.5	16	>32	0.12	0.12
2027019	Enterococcus faecium	2019	Panama	CVS: Blood	>32	>32	1	>32	1	32	0.06	>32	0.12	0.25
2097358	Enterococcus faecium	2019	India	CVS: Blood	>32	>32	2	>32	8	>32	0.06	>32	0.12	0.12
2105508	Enterococcus faecium	2019	South Africa	GU: Urine	>32	>32	1	>32	1	0.5	8	>32	0.12	0.12
2110080	Enterococcus faecium	2019	Hong Kong	INT: Wound	>32	>32	2	>32	2	1	8	>32	0.12	0.25
2112211	Enterococcus faecium	2019	Costa Rica	INT: Wound	>32	>32	2	>32	1	>32	0.06	>32	0.12	0.12
2139711	Enterococcus faecium	2019	Qatar	CVS: Blood	>32	16	2	>32	1	0.5	16	>32	0.12	0.25
2147697	Enterococcus faecium	2019	Brazil	CVS: Blood	>32	>32	1	>32	1	0.5	0.06	16	0.12	0.12
1963526	Enterococcus faecalis	2019	United States	CVS: Blood	8	16	2	2	2	2	0.12	2	0.06	0.12
1964042	Enterococcus faecalis	2019	Mexico	GU: Urine	2	16	2	2	2	1	0.06	2	0.06	0.12
2001216	Enterococcus faecalis	2019	Nigeria	CVS: Blood	>32	>32	1	>32	1	1	8	4	0.06	0.12
2009975	Enterococcus faecalis	2019	Thailand	CVS: Blood	>32	32	1	2	1	1	16	2	0.06	0.5
1960853	Enterococcus faecium	2019	Costa Rica	INT: Wound	16	1	2	1	1	0.5	0.06	2	0.06	0.25
1992081	Enterococcus faecium	2019	Greece	CVS: Blood	>32	>32	0.25	>32	2	0.5	0.12	>32	0.06	0.25
1979208	Enterococcus faecium	2019	South Africa	CVS: Blood	>32	>32	1	>32	1	0.5	16	>32	0.06	0.12
1990832	Enterococcus faecium	2019	Philippines	GU: Urine	>32	>32	2	>32	2	>32	0.12	>32	0.06	0.12
2027175	Enterococcus faecium	2019	Panama	INT: Wound	16	0.06	1	>32	1	32	0.03	>32	0.06	0.06
2041982	Enterococcus faecium	2019	France	CVS: Blood	>32	>32	2	>32	1	0.5	0.06	>32	0.06	0.12
2074685	Enterococcus faecium	2019	Malaysia	CVS: Blood	>32	>32	2	>32	1	0.5	0.06	>32	0.06	0.12
2148597	Enterococcus faecium	2019	Brazil	CVS: Blood	>32	>32	1	>32	1	0.5	0.06	>32	0.06	0.06
NG: No growth in RPMI

## Sheet: Entero pop'n
77 E. faecalis
75 E.faecium
	N	Min	Max	MIC50	MIC90
Azithromycin	152	0.5	>32	>32	>32
Clindamycin	152	0.06	>32	>32	>32
Daptomycin	152	0.06	4	1	2
Levofloxacin	152	0.25	>32	>32	>32
Linezolid	152	1	8	1	2
Vancomycin	152	0.25	>32	1	32
Doxycycline	152	0.03	>16	4	16
Penicilin	152	0.06	>32	4	>32
PLG0206	105	≤0.03	>32	0.125	0.5
PLG0301	105	≤0.03	>32	0.25	1
	0.03	0.06	0.125	0.25	0.5	1	2	4	8	16	32	>32
	≤ for PLG test articles										>16 DOX
# Strains at each MIC	0.03	0.06	0.125	0.25	0.5	1	2	4	8	16	32	>32
Azithromycin					2	5	2	13	14	12	4	100
Clindamycin		4	8		4	3	1	5	9	24	9	85
Daptomycin		1		6	19	63	58	5
Levofloxacin				1	1	47	10	4	1	1	10	77
Linezolid						90	56	4	2
Vancomycin				2	60	60	11		1		3	15
Doxycycline	3	34	15	1		3	4	21	49	21	1
Penicilin		1				3	60	12	9	3	2	62
PLG0206	17	12	42	19	14							1
PLG0301	17	2	17	24	23	18	3					1
Sum of Strains	0.03	0.06	0.125	0.25	0.5	1	2	4	8	16	32	>32
Azithromycin					2	7	9	22	36	48	52	152
Clindamycin		4	12	12	16	19	20	25	34	58	67	152
Daptomycin		1	1	7	26	89	147	152
Levofloxacin				1	2	49	59	63	64	65	75	152
Linezolid						90	146	150	152
Vancomycin				2	62	122	133	133	134	134	137	152
Doxycycline	3	37	52	53	53	56	60	81	130	151	152
Penicilin		1	1	1	1	4	64	76	85	88	90	152
PLG0206	17	29	71	90	104	104	104	104	104	104	104	105
PLG0301	17	19	36	60	83	101	104	104	104	104	104	105
Cumulative % Strains	0.03	0.06	0.125	0.25	0.5	1	2	4	8	16	32	>32
Azithromycin					1.31579	4.60526	5.92105	14.4737	23.6842	31.5789	34.2105	100
Clindamycin		2.63158	7.89474	7.89474	10.5263	12.5	13.1579	16.4474	22.3684	38.1579	44.0789	100
Daptomycin		0.657895	0.657895	4.60526	17.1053	58.5526	96.7105	100
Levofloxacin				0.657895	1.31579	32.2368	38.8158	41.4474	42.1053	42.7632	49.3421	100
Linezolid						59.2105	96.0526	98.6842	100
Vancomycin				1.31579	40.7895	80.2632	87.5	87.5	88.1579	88.1579	90.1316	100
Doxycycline	1.97368	24.3421	34.2105	34.8684	34.8684	36.8421	39.4737	53.2895	85.5263	99.3421	100
Penicilin		0.657895	0.657895	0.657895	0.657895	2.63158	42.1053	50	55.9211	57.8947	59.2105	100
PLG0206	16.1905	27.619	67.619	85.7143	99.0476	99.0476	99.0476	99.0476	99.0476	99.0476	99.0476	100
PLG0301	16.1905	18.0952	34.2857	57.1429	79.0476	96.1905	99.0476	99.0476	99.0476	99.0476	99.0476	100

## Sheet: Saureus
					MIC (µg/ml)
IHMA Number	Organism	Year Collected	Country	Body Location	Azithromycin	Clindamycin	Daptomycin	Levofloxacin	Linezolid	Vancomycin	Doxycycline	Penicilin	PLG0206	PLG0301
2159729	Staphylococcus aureus, MRSA	2019	United States	Respiratory: Sputum	>32	>32	0.25	>32	4	1	0.25	>32	NG	NG
1986146	Staphylococcus aureus, MRSA	2019	Morocco	INT: Cellulitis/Erysipelas	1	0.12	0.25	0.25	2	0.5	0.12	16	NG	NG
1990083	Staphylococcus aureus, MRSA	2019	Japan	CVS: Blood	4	0.06	0.5	>32	0.5	0.5	8	16	NG	NG
2002632	Staphylococcus aureus, MRSA	2019	Korea, South	Respiratory: Sputum	>32	>32	0.25	32	1	1	4	>32	NG	NG
2140609	Staphylococcus aureus, MRSA	2019	Thailand	Respiratory: Sputum	>32	0.12	0.25	16	1	0.5	0.06	>32	NG	NG
2140621	Staphylococcus aureus, MRSA	2019	Thailand	CVS: Blood	>32	>32	0.5	16	1	0.5	0.12	>32	NG	NG
2008786	Staphylococcus aureus, MSSA	2019	Finland	INT: Wound	0.5	0.12	0.25	0.25	1	1	0.06	16	NG	NG
2056670	Staphylococcus aureus, MSSA	2019	Jordan	CVS: Blood	0.5	0.12	0.25	0.25	1	1	0.06	32	NG	NG
2139679	Staphylococcus aureus, MSSA	2019	Qatar	CVS: Blood	1	0.12	0.5	8	1	1	0.06	1	NG	NG
2050750	Staphylococcus aureus, MSSA	2019	Colombia	INT: Wound	0.5	0.12	0.25	0.12	1	0.5	0.06	1	4	4
1952377	Staphylococcus aureus, MRSA	2019	Italy	CVS: Blood	0.5	0.12	0.5	32	1	1	0.06	>32	2	2
1952992	Staphylococcus aureus, MRSA	2019	Croatia	Respiratory: Sputum	8	0.06	0.25	16	1	0.5	0.06	32	2	2
1954338	Staphylococcus aureus, MRSA	2019	Greece	CVS: Blood	0.5	0.12	0.5	0.25	1	1	0.12	0.5	2	4
1973698	Staphylococcus aureus, MRSA	2019	Portugal	CVS: Blood	16	0.12	0.5	>32	1	1	0.06	32	2	4
1975856	Staphylococcus aureus, MRSA	2019	Kuwait	Respiratory: Sputum	0.5	0.12	0.25	0.5	1	0.5	0.06	16	2	4
1991762	Staphylococcus aureus, MRSA	2019	Spain	Respiratory: Bronchial brushing	0.5	0.06	0.25	16	1	1	0.06	16	2	2
1991890	Staphylococcus aureus, MRSA	2019	Dominican Republic	INT: Abscess	>32	0.12	0.5	0.25	4	1	0.5	>32	2	4
2056263	Staphylococcus aureus, MRSA	2019	Chile	CVS: Blood	>32	>32	0.5	32	1	1	0.06	>32	2	2
2067945	Staphylococcus aureus, MRSA	2019	India	CVS: Blood	>32	0.12	0.25	4	1	0.5	0.12	16	2	4
2109421	Staphylococcus aureus, MRSA	2019	Greece	INT: Wound	0.5	0.06	0.25	0.12	1	1	0.25	16	2	4
1958642	Staphylococcus aureus, MSSA	2019	Latvia	CVS: Blood	0.5	0.12	0.25	0.12	1	1	0.06	1	2	4
1975846	Staphylococcus aureus, MSSA	2019	Kuwait	Respiratory: Endotracheal aspirate	1	0.12	0.5	0.25	2	1	0.12	8	2	2
2012193	Staphylococcus aureus, MSSA	2019	Argentina	INT: Abscess	>32	0.12	0.5	0.25	2	1	0.12	8	2	4
2059754	Staphylococcus aureus, MSSA	2019	Russia	Respiratory: Sputum	0.5	0.06	0.25	0.12	1	1	0.03	1	2	4
2072827	Staphylococcus aureus, MSSA	2019	Denmark	INT: Abscess	0.5	0.12	0.25	0.25	2	1	0.06	2	2	4
2117376	Staphylococcus aureus, MSSA	2019	Venezuela	CVS: Blood	1	0.12	0.5	0.25	2	1	0.06	8	2	2
2008517	Staphylococcus aureus, MRSA	2019	Mexico	CVS: Blood	>32	>32	0.25	8	1	0.5	0.03	32	1	2
1955989	Staphylococcus aureus, MRSA	2019	Israel	CVS: Blood	0.5	0.06	0.25	16	1	1	0.06	32	1	4
1960230	Staphylococcus aureus, MRSA	2019	France	CVS: Blood	0.5	0.06	0.25	16	1	1	0.06	32	1	2
1972467	Staphylococcus aureus, MRSA	2019	Portugal	Respiratory: Sputum	>32	0.06	0.25	>32	1	0.5	0.03	>32	1	1
1972943	Staphylococcus aureus, MRSA	2019	Hungary	CVS: Blood	>32	0.12	0.25	0.12	2	1	0.12	32	1	2
1974208	Staphylococcus aureus, MRSA	2019	Germany	Respiratory: Endotracheal aspirate	0.5	0.06	0.25	0.12	1	1	0.06	4	1	2
1976184	Staphylococcus aureus, MRSA	2019	Germany	CVS: Blood	0.5	0.12	0.5	32	1	1	0.06	>32	1	2
1977651	Staphylococcus aureus, MRSA	2019	Malaysia	Respiratory: Sputum	>32	>32	0.5	16	2	0.5	0.12	>32	1	0.5
1978844	Staphylococcus aureus, MRSA	2019	Colombia	Respiratory: Sputum	>32	0.12	0.5	0.25	2	1	1	16	1	2
1979416	Staphylococcus aureus, MRSA	2019	Korea, South	Respiratory: Sputum	>32	>32	0.5	32	1	1	8	32	1	2
1984378	Staphylococcus aureus, MRSA	2019	Australia	INT: Wound	1	0.12	0.25	0.12	2	0.5	0.12	>32	1	2
1984941	Staphylococcus aureus, MRSA	2019	Philippines	Respiratory: Sputum	1	0.12	0.25	0.25	2	1	0.12	>32	1	2
1990265	Staphylococcus aureus, MRSA	2019	Korea, South	Respiratory: Sputum	0.5	0.06	0.25	0.25	1	0.5	0.03	32	1	2
1991005	Staphylococcus aureus, MRSA	2019	France	INT: Wound	0.5	0.06	0.25	16	1	1	0.03	16	1	1
1991936	Staphylococcus aureus, MRSA	2019	Dominican Republic	INT: Skin Ulcer	>32	0.12	0.5	0.25	2	1	0.5	>32	1	2
1993447	Staphylococcus aureus, MRSA	2019	Thailand	Respiratory: Sputum	>32	>32	0.25	0.12	2	1	2	16	1	2
2001224	Staphylococcus aureus, MRSA	2019	Nigeria	CVS: Blood	1	0.12	0.5	8	2	1	0.12	32	1	0.5
2008775	Staphylococcus aureus, MRSA	2019	Finland	INT: Abscess	0.5	0.06	0.12	4	1	0.5	0.03	32	1	2
2008962	Staphylococcus aureus, MRSA	2019	Lithuania	CVS: Blood	>32	0.12	0.25	0.25	1	1	0.06	32	1	2
2023152	Staphylococcus aureus, MRSA	2019	United Kingdom	CVS: Blood	0.5	0.12	0.5	4	1	1	0.06	8	1	2
2024420	Staphylococcus aureus, MRSA	2019	Romania	CVS: Blood	8	0.12	0.25	0.12	1	1	1	16	1	2
2027836	Staphylococcus aureus, MRSA	2019	Turkey	Respiratory: Sputum	0.5	0.12	0.25	0.12	2	0.5	0.06	32	1	2
2043373	Staphylococcus aureus, MRSA	2019	Italy	Respiratory: Bronchoalveolar lavage	0.5	0.12	0.25	16	1	0.5	0.06	>32	1	2
2045249	Staphylococcus aureus, MRSA	2019	Guatemala	INT: Wound	>32	0.12	0.5	>32	2	1	1	>32	1	1
2047404	Staphylococcus aureus, MRSA	2019	Turkey	CVS: Blood	4	0.06	0.25	0.12	1	0.5	0.5	32	1	2
2047683	Staphylococcus aureus, MRSA	2019	Italy	Respiratory: Sputum	>32	0.12	0.25	16	1	0.5	0.06	>32	1	2
2053697	Staphylococcus aureus, MRSA	2019	India	CVS: Blood	0.5	0.12	0.5	8	2	1	0.12	32	1	2
2056686	Staphylococcus aureus, MRSA	2019	Jordan	CVS: Blood	0.5	0.12	0.25	0.25	1	1	0.12	32	1	2
2057198	Staphylococcus aureus, MRSA	2019	Morocco	INT: Abscess	1	0.12	0.25	0.12	2	1	2	0.5	1	2
2057227	Staphylococcus aureus, MRSA	2019	Morocco	CVS: Blood	0.5	0.12	0.25	0.25	1	0.5	0.06	32	1	2
2057578	Staphylococcus aureus, MRSA	2019	Saudi Arabia	INT: Wound	1	0.12	0.5	0.25	2	1	0.06	32	1	1
2059709	Staphylococcus aureus, MRSA	2019	Russia	INT: Wound	>32	>32	0.5	4	1	1	0.03	>32	1	2
2060720	Staphylococcus aureus, MRSA	2019	Russia	CVS: Blood	0.5	0.06	0.5	16	1	1	0.06	>32	1	0.5
2060808	Staphylococcus aureus, MRSA	2019	Russia	Respiratory: Sputum	0.5	0.12	0.5	>32	1	1	0.06	32	1	4
2063597	Staphylococcus aureus, MRSA	2019	India	CVS: Blood	>32	0.12	0.25	8	2	0.5	0.06	32	1	1
2063667	Staphylococcus aureus, MRSA	2019	India	INT: Wound	>32	0.06	0.25	16	2	1	0.12	32	1	2
2072834	Staphylococcus aureus, MRSA	2019	Denmark	Respiratory: Other	32	0.12	0.25	0.25	1	1	0.5	32	1	2
2073117	Staphylococcus aureus, MRSA	2019	Ukraine	INT: Abscess	>32	>32	0.25	0.25	1	1	0.5	4	1	2
2089774	Staphylococcus aureus, MRSA	2019	Belgium	CVS: Blood	>32	>32	0.5	16	2	1	0.12	32	1	1
2097303	Staphylococcus aureus, MRSA	2019	India	Respiratory: Sputum	0.5	0.12	0.25	8	1	1	0.06	1	1	1
2104186	Staphylococcus aureus, MRSA	2019	Kuwait	INT: Wound	>32	0.12	0.25	8	1	0.5	0.06	16	1	1
2106737	Staphylococcus aureus, MRSA	2019	Venezuela	Respiratory: Endotracheal aspirate	>32	0.12	0.5	0.25	4	1	0.06	>32	1	1
2109406	Staphylococcus aureus, MRSA	2019	Netherlands	INT: Abscess	0.5	0.06	0.25	0.25	1	1	0.06	16	1	2
2118626	Staphylococcus aureus, MRSA	2019	Croatia	CVS: Blood	0.5	0.06	0.25	16	2	0.5	0.06	>32	1	1
2118944	Staphylococcus aureus, MRSA	2019	France	CVS: Blood	0.5	0.12	0.5	32	2	1	0.06	32	1	2
2119012	Staphylococcus aureus, MRSA	2019	Germany	INT: Wound	0.5	0.12	0.5	0.12	1	1	0.06	32	1	2
2119877	Staphylococcus aureus, MRSA	2019	Italy	CVS: Blood	0.5	0.12	0.25	0.25	1	0.5	0.06	16	1	2
2139653	Staphylococcus aureus, MRSA	2019	Qatar	CVS: Blood	>32	0.06	0.25	0.12	0.5	1	0.03	4	1	2
2147782	Staphylococcus aureus, MRSA	2019	Brazil	CVS: Blood	32	0.12	0.5	0.25	1	1	0.06	32	1	2
1953002	Staphylococcus aureus, MSSA	2019	Croatia	CVS: Blood	0.5	0.12	0.25	0.25	1	0.5	0.06	0.06	1	2
1954499	Staphylococcus aureus, MSSA	2019	Israel	Respiratory: Sputum	>32	0.12	0.25	0.25	2	0.5	0.06	0.06	1	4
1959414	Staphylococcus aureus, MSSA	2019	Hong Kong	Respiratory: Endotracheal aspirate	1	0.12	0.5	0.25	2	1	4	4	1	2
1961799	Staphylococcus aureus, MSSA	2019	Ireland	Respiratory: Sputum	8	0.06	0.25	0.12	1	0.5	0.06	0.25	1	2
1962396	Staphylococcus aureus, MSSA	2019	Greece	CVS: Blood	1	0.12	0.25	0.25	2	1	0.12	2	1	2
1965685	Staphylococcus aureus, MSSA	2019	Spain	INT: Wound	1	0.25	0.25	0.12	4	1	0.12	8	1	2
1966527	Staphylococcus aureus, MSSA	2019	Guatemala	Respiratory: Sputum	>32	0.12	0.5	0.25	2	1	1	8	1	2
1966564	Staphylococcus aureus, MSSA	2019	Colombia	Respiratory: Bronchoalveolar lavage	1	0.12	0.5	0.25	1	1	0.06	32	1	2
1978439	Staphylococcus aureus, MSSA	2019	Nigeria	INT: Wound	1	0.12	0.5	0.25	4	1	2	16	1	1
1979570	Staphylococcus aureus, MSSA	2019	Venezuela	Respiratory: Endotracheal aspirate	0.25	0.06	0.25	0.06	1	0.5	0.06	≤0.03	1	2
1983904	Staphylococcus aureus, MSSA	2019	Australia	Respiratory: Sputum	8	0.06	0.25	0.12	1	0.5	0.06	4	1	2
1985177	Staphylococcus aureus, MSSA	2019	Thailand	CVS: Blood	1	0.12	0.25	0.25	2	1	0.12	32	1	2
1986161	Staphylococcus aureus, MSSA	2019	Morocco	INT: Abscess	0.5	0.12	0.25	0.25	1	1	0.5	16	1	2
1990273	Staphylococcus aureus, MSSA	2019	Korea, South	CVS: Blood	1	0.12	0.25	0.12	1	0.5	0.06	0.06	1	2
1990786	Staphylococcus aureus, MSSA	2019	Philippines	INT: Wound	0.5	0.12	0.25	0.12	2	1	0.06	4	1	2
2001228	Staphylococcus aureus, MSSA	2019	Nigeria	CVS: Blood	0.5	0.06	0.25	0.25	1	1	0.06	2	1	2
2008933	Staphylococcus aureus, MSSA	2019	Lithuania	CVS: Blood	0.5	0.12	0.5	0.25	2	2	0.06	0.12	1	2
2009473	Staphylococcus aureus, MSSA	2019	Turkey	INT: Wound	0.5	0.12	0.25	0.12	1	0.5	0.06	2	1	2
2009935	Staphylococcus aureus, MSSA	2019	Thailand	Respiratory: Sputum	1	0.12	0.25	0.12	1	1	0.06	4	1	2
2023509	Staphylococcus aureus, MSSA	2019	Hungary	CVS: Blood	1	0.12	0.5	0.5	2	1	0.06	8	1	2
2026966	Staphylococcus aureus, MSSA	2019	Panama	CVS: Blood	0.5	0.06	0.25	0.25	1	0.5	0.06	8	1	2
2027340	Staphylococcus aureus, MSSA	2019	Argentina	CVS: Blood	1	0.12	0.5	0.25	2	1	0.12	>32	1	4
2027508	Staphylococcus aureus, MSSA	2019	South Africa	CVS: Blood	1	0.12	0.5	0.25	4	1	0.25	2	1	2
2027520	Staphylococcus aureus, MSSA	2019	South Africa	Respiratory: Sputum	1	0.12	0.5	0.25	4	1	2	16	1	2
2027641	Staphylococcus aureus, MSSA	2019	Turkey	Respiratory: Sputum	1	0.12	0.5	0.25	2	1	0.12	>32	1	2
2044607	Staphylococcus aureus, MSSA	2019	Nigeria	GI: Abscess	0.5	0.12	0.5	0.12	1	1	1	1	1	2
2045254	Staphylococcus aureus, MSSA	2019	Guatemala	CVS: Blood	0.5	0.12	0.5	0.25	2	1	0.12	2	1	2
2050079	Staphylococcus aureus, MSSA	2019	Colombia	Respiratory: Sputum	>32	>32	0.25	8	1	0.5	4	0.06	1	1
2053761	Staphylococcus aureus, MSSA	2019	India	CVS: Blood	>32	0.12	0.5	0.25	2	1	0.12	8	1	2
2060715	Staphylococcus aureus, MSSA	2019	Russia	CVS: Blood	0.5	0.06	0.25	0.12	1	0.5	0.06	2	1	2
2063607	Staphylococcus aureus, MSSA	2019	India	INT: Wound	>32	0.12	0.25	8	2	1	0.12	2	1	2
2072959	Staphylococcus aureus, MSSA	2019	Ukraine	CVS: Blood	1	0.12	0.25	0.5	2	1	0.12	4	1	2
2074619	Staphylococcus aureus, MSSA	2019	Malaysia	CVS: Blood	1	0.12	0.5	0.25	2	1	0.12	32	1	2
2091793	Staphylococcus aureus, MSSA	2019	India	CVS: Blood	1	0.12	0.5	4	2	1	0.12	2	1	2
2111275	Staphylococcus aureus, MSSA	2019	South Africa	CVS: Blood	0.5	0.12	0.5	0.25	2	0.5	0.06	2	1	0.25
2118581	Staphylococcus aureus, MSSA	2019	Belgium	CVS: Blood	>32	0.12	0.5	0.25	2	1	0.12	32	1	2
2118635	Staphylococcus aureus, MSSA	2019	Croatia	CVS: Blood	0.5	0.12	0.5	0.25	2	1	0.06	0.06	1	2
2139658	Staphylococcus aureus, MSSA	2019	Qatar	INT: Carbuncle	>32	0.06	0.25	4	0.5	0.5	0.03	4	1	1
2140599	Staphylococcus aureus, MSSA	2019	Thailand	Respiratory: Sputum	1	0.12	0.5	0.25	2	1	0.06	8	1	2
2147776	Staphylococcus aureus, MSSA	2019	Brazil	Respiratory: Endotracheal aspirate	>32	0.12	0.25	0.25	1	0.5	0.06	2	1	2
2072957	Staphylococcus aureus, MRSA	2019	Ukraine	Respiratory: Sputum	1	0.12	0.5	16	1	1	8	>32	0.5	1
2104743	Staphylococcus aureus, MRSA	2019	Thailand	INT: Wound	>32	>32	0.5	16	0.5	1	0.03	>32	0.5	0.5
1954419	Staphylococcus aureus, MRSA	2019	Israel	Respiratory: Sputum	>32	0.12	0.25	4	2	0.5	0.06	32	0.5	2
1958983	Staphylococcus aureus, MRSA	2019	United Kingdom	INT: Wound	>32	0.06	0.25	8	1	1	0.06	32	0.5	1
1959198	Staphylococcus aureus, MRSA	2019	Israel	Respiratory: Sputum	0.5	0.12	0.25	0.25	1	1	2	8	0.5	0.5
1959453	Staphylococcus aureus, MRSA	2019	Hong Kong	INT: Wound	>32	0.12	0.5	32	2	1	0.12	>32	0.5	1
1959807	Staphylococcus aureus, MRSA	2019	Czech Republic	Respiratory: Sputum	>32	0.06	0.25	8	1	0.5	0.03	32	0.5	1
1960881	Staphylococcus aureus, MRSA	2019	Costa Rica	CVS: Blood	1	0.12	0.5	0.25	2	1	0.12	>32	0.5	1
1961651	Staphylococcus aureus, MRSA	2019	Spain	INT: Abscess	16	0.06	0.25	0.25	1	1	0.25	32	0.5	1
1961798	Staphylococcus aureus, MRSA	2019	Ireland	Respiratory: Sputum	>32	0.12	0.5	32	2	1	0.25	32	0.5	1
1962780	Staphylococcus aureus, MRSA	2019	Argentina	INT: Wound	1	0.12	0.5	0.25	2	1	0.12	>32	0.5	1
1963937	Staphylococcus aureus, MRSA	2019	Mexico	INT: Wound	>32	>32	0.25	32	1	1	0.12	>32	0.5	1
1966516	Staphylococcus aureus, MRSA	2019	Guatemala	CVS: Blood	0.5	0.12	0.5	0.25	1	0.5	1	>32	0.5	1
1966540	Staphylococcus aureus, MRSA	2019	Guatemala	INT: Wound	>32	>32	0.25	>32	2	1	1	>32	0.5	1
1966765	Staphylococcus aureus, MRSA	2019	Colombia	CVS: Blood	0.5	0.12	0.5	0.25	1	0.5	1	>32	0.5	1
1972772	Staphylococcus aureus, MRSA	2019	Ireland	CVS: Blood	0.5	0.06	0.25	0.25	1	0.5	0.06	4	0.5	1
1974548	Staphylococcus aureus, MRSA	2019	Portugal	CVS: Blood	0.5	0.12	0.5	>32	1	1	0.06	>32	0.5	1
1976267	Staphylococcus aureus, MRSA	2019	Belgium	Respiratory: Sputum	0.5	0.12	0.25	16	1	0.5	0.03	16	0.5	2
1977617	Staphylococcus aureus, MRSA	2019	Malaysia	INT: Wound	>32	0.12	0.25	16	1	0.5	0.12	>32	0.5	0.5
1977636	Staphylococcus aureus, MRSA	2019	Malaysia	CVS: Blood	>32	0.12	0.25	16	1	0.5	0.12	>32	0.5	1
1978377	Staphylococcus aureus, MRSA	2019	Nigeria	CVS: Blood	0.5	0.12	0.25	0.12	2	1	2	16	0.5	2
1979118	Staphylococcus aureus, MRSA	2019	South Africa	CVS: Blood	>32	0.12	0.25	32	2	0.5	0.06	32	0.5	1
1979254	Staphylococcus aureus, MRSA	2019	South Africa	CVS: Blood	4	0.06	0.5	8	1	1	16	>32	0.5	1
1979585	Staphylococcus aureus, MRSA	2019	Venezuela	CVS: Blood	32	0.5	0.5	1	1	1	0.5	32	0.5	2
1984185	Staphylococcus aureus, MRSA	2019	Korea, South	Respiratory: Sputum	0.5	0.12	0.25	16	1	0.5	0.06	8	0.5	2
1991880	Staphylococcus aureus, MRSA	2019	Dominican Republic	Respiratory: Sputum	1	0.12	0.5	0.25	2	0.5	4	>32	0.5	2
2000440	Staphylococcus aureus, MRSA	2019	Czech Republic	Respiratory: Sputum	>32	>32	0.25	16	0.5	0.5	0.03	16	0.5	1
2000564	Staphylococcus aureus, MRSA	2019	Venezuela	INT: Skin Ulcer	>32	>32	0.5	32	1	1	0.06	>32	0.5	2
2001279	Staphylococcus aureus, MRSA	2019	Nigeria	INT: Wound	0.5	0.12	0.5	4	1	1	1	16	0.5	1
2009919	Staphylococcus aureus, MRSA	2019	Thailand	CVS: Blood	0.5	8	0.5	8	1	1	8	>32	0.5	2
2011215	Staphylococcus aureus, MRSA	2019	Poland	CVS: Blood	>32	>32	0.25	0.25	2	0.5	0.5	8	0.5	2
2012164	Staphylococcus aureus, MRSA	2019	Argentina	INT: Cellulitis/Erysipelas	0.5	0.06	0.25	0.25	1	1	0.06	>32	0.5	1
2017075	Staphylococcus aureus, MRSA	2019	Romania	INT: Wound	8	0.06	0.25	0.12	0.5	0.5	0.03	16	0.5	1
2017292	Staphylococcus aureus, MRSA	2019	Switzerland	INT: Wound	1	0.12	2	0.25	1	1	0.03	32	0.5	1
2023518	Staphylococcus aureus, MRSA	2019	Hungary	Respiratory: Sputum	>32	>32	0.25	32	1	0.5	0.03	32	0.5	2
2025554	Staphylococcus aureus, MRSA	2019	Taiwan	CVS: Blood	>32	>32	0.25	16	1	0.5	4	32	0.5	1
2027003	Staphylococcus aureus, MRSA	2019	Panama	CVS: Blood	>32	>32	0.25	>32	1	1	0.25	>32	0.5	2
2027112	Staphylococcus aureus, MRSA	2019	Panama	Respiratory: Sputum	0.25	0.06	0.25	0.12	1	0.5	0.5	2	0.5	1
2027334	Staphylococcus aureus, MRSA	2019	Argentina	CVS: Blood	1	0.12	0.25	0.25	2	1	0.12	>32	0.5	2
2043964	Staphylococcus aureus, MRSA	2019	Colombia	Respiratory: Sputum	0.5	0.06	0.5	0.25	1	0.5	0.03	32	0.5	1
2044605	Staphylococcus aureus, MRSA	2019	Nigeria	INT: Wound	0.5	0.12	0.25	0.25	1	0.5	0.06	16	0.5	1
2045270	Staphylococcus aureus, MRSA	2019	Guatemala	INT: Burn	>32	>32	0.5	32	2	1	0.5	32	0.5	1
2050229	Staphylococcus aureus, MRSA	2019	Colombia	CVS: Blood	>32	>32	0.25	0.12	1	1	0.03	16	0.5	1
2050496	Staphylococcus aureus, MRSA	2019	Morocco	CVS: Blood	1	0.12	0.25	0.12	2	1	0.12	16	0.5	2
2056677	Staphylococcus aureus, MRSA	2019	Jordan	INT: Abscess	8	0.06	0.5	0.12	1	1	0.03	32	0.5	1
2056683	Staphylococcus aureus, MRSA	2019	Jordan	Respiratory: Sputum	8	0.12	0.25	0.25	2	0.5	0.06	32	0.5	1
2059989	Staphylococcus aureus, MRSA	2019	Russia	Respiratory: Sputum	0.5	0.12	0.25	0.12	1	0.5	0.06	32	0.5	1
2060482	Staphylococcus aureus, MRSA	2019	Russia	CVS: Blood	>32	>32	0.5	8	1	1	8	32	0.5	2
2061686	Staphylococcus aureus, MRSA	2019	Mexico	CVS: Blood	0.5	0.12	0.5	0.25	1	0.5	0.12	32	0.5	2
2072961	Staphylococcus aureus, MRSA	2019	Ukraine	INT: Abscess	>32	>32	0.5	0.25	2	1	0.5	8	0.5	1
2073382	Staphylococcus aureus, MRSA	2019	Philippines	Respiratory: Endotracheal aspirate	1	0.12	0.25	0.25	2	1	0.06	>32	0.5	1
2073462	Staphylococcus aureus, MRSA	2019	Philippines	CVS: Blood	0.5	0.06	0.25	0.25	2	0.5	0.06	8	0.5	1
2074599	Staphylococcus aureus, MRSA	2019	Malaysia	CVS: Blood	>32	0.12	0.25	16	2	0.5	0.12	>32	0.5	1
2074703	Staphylococcus aureus, MRSA	2019	Malaysia	Respiratory: Endotracheal aspirate	0.5	0.12	0.25	16	2	0.5	0.12	>32	0.5	1
2086066	Staphylococcus aureus, MRSA	2019	Brazil	CVS: Blood	16	0.12	0.5	0.25	2	1	0.06	32	0.5	2
2089613	Staphylococcus aureus, MRSA	2019	Taiwan	INT: Wound	>32	0.12	0.5	16	2	0.5	0.06	>32	0.5	1
2101229	Staphylococcus aureus, MRSA	2019	Australia	Respiratory: Endotracheal aspirate	0.5	0.12	0.5	0.25	1	1	0.06	>32	0.5	1
2103593	Staphylococcus aureus, MRSA	2019	France	Respiratory: Bronchoalveolar lavage	0.25	0.06	0.25	16	1	0.5	0.03	32	0.5	1
2103767	Staphylococcus aureus, MRSA	2019	Czech Republic	INT: Wound	>32	>32	0.25	16	1	0.5	0.03	8	0.5	2
2104309	Staphylococcus aureus, MRSA	2019	Japan	INT: Wound	0.5	0.12	0.25	0.25	2	1	0.12	32	0.5	2
2104329	Staphylococcus aureus, MRSA	2019	Australia	INT: Wound	>32	0.12	0.25	0.25	2	1	0.06	32	0.5	1
2106038	Staphylococcus aureus, MRSA	2019	Switzerland	CVS: Blood	>32	0.12	0.25	0.25	2	1	0.12	0.06	0.5	2
2114945	Staphylococcus aureus, MRSA	2019	Saudi Arabia	CVS: Blood	0.5	0.06	0.25	0.25	1	1	0.06	32	0.5	1
2115794	Staphylococcus aureus, MRSA	2019	Canada	CVS: Blood	>32	0.12	0.5	4	1	1	0.06	>32	0.5	2
2117669	Staphylococcus aureus, MRSA	2019	India	INT: Wound	>32	0.12	0.5	8	1	1	0.06	32	0.5	0.5
2120233	Staphylococcus aureus, MRSA	2019	Lithuania	CVS: Blood	0.5	0.12	0.25	4	1	1	0.06	8	0.5	1
2138648	Staphylococcus aureus, MRSA	2019	New Zealand	INT: Wound	2	0.12	0.25	8	1	1	0.06	2	0.5	1
2139672	Staphylococcus aureus, MRSA	2019	Qatar	CVS: Blood	0.5	0.06	0.25	8	1	1	0.03	32	0.5	2
2147371	Staphylococcus aureus, MRSA	2019	Brazil	INT: Abscess	0.5	0.12	0.25	4	1	0.5	0.03	>32	0.5	2
2147951	Staphylococcus aureus, MRSA	2019	Brazil	Respiratory: Endotracheal aspirate	>32	>32	0.25	>32	1	1	0.03	>32	0.5	1
2169606	Staphylococcus aureus, MRSA	2019	Japan	INT: Abscess	16	0.12	0.25	16	1	1	0.06	32	0.5	1
2190153	Staphylococcus aureus, MRSA	2019	Latvia	Respiratory: Bronchoalveolar lavage	0.25	0.06	0.25	16	1	0.5	0.06	>32	0.5	1
2240199	Staphylococcus aureus, MRSA	2019	Argentina	INT: Abscess	0.5	0.12	0.5	0.12	1	1	0.06	>32	0.5	1
2252432	Staphylococcus aureus, MRSA	2019	Costa Rica	CVS: Blood	0.5	0.12	0.5	0.25	2	1	0.06	>32	0.5	1
2270260	Staphylococcus aureus, MRSA	2019	Ukraine	INT: Wound	>32	>32	0.5	8	1	1	0.03	16	0.5	1
1960317	Staphylococcus aureus, MSSA	2019	France	CVS: Blood	>32	0.12	0.25	0.25	1	0.5	0.03	2	0.5	2
1960665	Staphylococcus aureus, MSSA	2019	Costa Rica	CVS: Blood	1	0.12	0.25	0.25	1	0.5	1	4	0.5	2
1961353	Staphylococcus aureus, MSSA	2019	Czech Republic	CVS: Blood	0.5	0.12	0.5	0.12	2	1	0.12	0.25	0.5	2
1962117	Staphylococcus aureus, MSSA	2019	Canada	CVS: Blood	0.5	0.06	0.25	4	0.5	0.5	0.03	≤0.03	0.5	2
1962776	Staphylococcus aureus, MSSA	2019	Argentina	INT: Abscess	0.5	0.12	0.25	0.25	2	0.5	0.12	16	0.5	0.5
1973722	Staphylococcus aureus, MSSA	2019	Portugal	Respiratory: Bronchial brushing	0.5	0.12	0.5	0.25	1	0.5	0.03	16	0.5	2
1977620	Staphylococcus aureus, MSSA	2019	Malaysia	Respiratory: Endotracheal aspirate	0.5	0.12	0.5	0.25	1	1	0.06	32	0.5	1
1978905	Staphylococcus aureus, MSSA	2019	Colombia	CVS: Blood	>32	0.12	0.5	0.25	4	1	0.12	1	0.5	2
1979194	Staphylococcus aureus, MSSA	2019	South Africa	INT: Wound	1	0.12	0.5	0.25	2	0.5	0.06	32	0.5	2
1991257	Staphylococcus aureus, MSSA	2019	Netherlands	Respiratory: Sputum	0.5	0.12	0.25	0.12	1	0.5	0.06	4	0.5	1
1991887	Staphylococcus aureus, MSSA	2019	Dominican Republic	INT: Wound	1	0.12	0.5	0.25	2	1	0.12	4	0.5	1
1991993	Staphylococcus aureus, MSSA	2019	Dominican Republic	CVS: Blood	>32	>32	0.5	4	1	0.5	2	16	0.5	1
1993460	Staphylococcus aureus, MSSA	2019	Thailand	CVS: Blood	0.5	0.06	0.25	0.25	1	0.5	0.06	8	0.5	2
2010545	Staphylococcus aureus, MSSA	2019	Germany	Respiratory: Sputum	0.5	0.06	0.5	0.12	1	1	0.03	2	0.5	1
2011751	Staphylococcus aureus, MSSA	2019	Sweden	INT: Wound	0.25	0.06	0.25	0.25	1	1	0.06	1	0.5	1
2012161	Staphylococcus aureus, MSSA	2019	Argentina	INT: Abscess	1	0.12	0.5	0.12	2	0.5	0.06	2	0.5	2
2012685	Staphylococcus aureus, MSSA	2019	Chile	INT: Wound	0.5	0.12	0.25	0.12	1	0.5	0.06	0.06	0.5	1
2017067	Staphylococcus aureus, MSSA	2019	Romania	Respiratory: Sputum	0.5	0.12	0.25	0.25	2	0.5	0.06	4	0.5	0.25
2022469	Staphylococcus aureus, MSSA	2019	United States	Respiratory: Sputum	16	0.12	0.25	0.25	2	1	0.12	4	0.5	1
2023158	Staphylococcus aureus, MSSA	2019	United Kingdom	INT: Abscess	1	0.12	0.25	0.25	2	1	0.06	8	0.5	2
2024434	Staphylococcus aureus, MSSA	2019	Romania	CVS: Blood	>32	0.12	0.5	0.12	1	1	1	2	0.5	1
2042076	Staphylococcus aureus, MSSA	2019	Croatia	Respiratory: Endotracheal aspirate	1	0.12	0.5	0.25	2	1	0.12	8	0.5	2
2044576	Staphylococcus aureus, MSSA	2019	Nigeria	GU: Urine	0.5	0.12	0.25	0.25	1	1	0.06	4	0.5	2
2047400	Staphylococcus aureus, MSSA	2019	Turkey	CVS: Blood	>32	>32	0.25	0.5	1	0.5	0.06	0.5	0.5	2
2047692	Staphylococcus aureus, MSSA	2019	Italy	Respiratory: Sputum	0.5	0.12	0.5	0.25	2	0.5	0.12	4	0.5	1
2050966	Staphylococcus aureus, MSSA	2019	Japan	Respiratory: Sputum	1	0.12	0.5	0.25	2	1	0.12	4	0.5	1
2056688	Staphylococcus aureus, MSSA	2019	Jordan	INT: Abscess	0.5	0.06	0.25	0.12	1	1	0.06	8	0.5	1
2056695	Staphylococcus aureus, MSSA	2019	Jordan	Respiratory: Sputum	0.5	0.12	0.25	0.25	1	0.5	0.06	32	0.5	1
2057213	Staphylococcus aureus, MSSA	2019	Morocco	INT: Wound	0.5	0.06	0.25	0.25	1	0.5	8	>32	0.5	2
2057542	Staphylococcus aureus, MSSA	2019	Saudi Arabia	Respiratory: Sputum	1	0.12	0.5	0.25	2	1	0.06	4	0.5	1
2060320	Staphylococcus aureus, MSSA	2019	Russia	CVS: Blood	1	0.06	0.25	0.12	1	1	0.03	0.5	0.5	1
2063648	Staphylococcus aureus, MSSA	2019	India	CVS: Blood	>32	0.12	0.25	8	2	1	0.06	4	0.5	1
2067387	Staphylococcus aureus, MSSA	2019	India	Respiratory: Sputum	32	0.12	0.25	4	1	2	0.12	4	0.5	1
2067570	Staphylococcus aureus, MSSA	2019	India	INT: Wound	1	0.12	0.25	8	2	1	0.12	8	0.5	2
2067914	Staphylococcus aureus, MSSA	2019	India	CVS: Blood	1	0.12	0.5	4	2	1	0.12	4	0.5	1
2089626	Staphylococcus aureus, MSSA	2019	Taiwan	Respiratory: Sputum	0.5	0.12	0.25	0.25	1	0.5	0.06	0.06	0.5	1
2097315	Staphylococcus aureus, MSSA	2019	India	Respiratory: Sputum	0.5	0.5	0.5	0.5	1	1	0.12	1	0.5	1
2101331	Staphylococcus aureus, MSSA	2019	Japan	CVS: Blood	0.5	0.06	0.25	0.25	1	1	0.06	0.06	0.5	1
2112895	Staphylococcus aureus, MSSA	2019	Morocco	INT: Burn	0.5	0.12	0.5	0.25	2	1	8	8	0.5	1
2138629	Staphylococcus aureus, MSSA	2019	New Zealand	CVS: Blood	0.5	0.12	0.25	0.25	1	0.5	0.06	16	0.5	2
2141857	Staphylococcus aureus, MSSA	2019	Morocco	CVS: Blood	0.5	0.12	0.25	0.25	1	1	0.06	≤0.03	0.5	1
2147310	Staphylococcus aureus, MSSA	2019	Brazil	CVS: Blood	>32	0.12	0.25	0.25	1	0.5	0.06	2	0.5	2
2147952	Staphylococcus aureus, MSSA	2019	Brazil	CVS: Blood	>32	0.12	0.25	0.25	1	0.5	0.03	2	0.5	2
2148566	Staphylococcus aureus, MSSA	2019	Brazil	CVS: Blood	0.5	0.06	0.25	0.12	1	1	0.03	8	0.5	1
2168668	Staphylococcus aureus, MSSA	2019	Korea, South	Respiratory: Sputum	0.5	0.12	0.5	8	1	1	0.06	4	0.5	2
2217975	Staphylococcus aureus, MSSA	2019	Ukraine	INT: Wound	0.5	0.06	0.5	0.5	1	0.5	0.06	32	0.5	2
2059512	Staphylococcus aureus, MRSA	2019	Turkey	Respiratory: Bronchoalveolar lavage	1	0.12	0.5	>32	1	1	8	>32	0.25	0.5
1958639	Staphylococcus aureus, MRSA	2019	Latvia	Respiratory: Bronchoalveolar lavage	32	0.12	0.5	8	4	1	16	>32	0.25	1
1959402	Staphylococcus aureus, MRSA	2019	Hong Kong	INT: Abscess	0.5	0.12	0.5	0.25	2	1	0.25	>32	0.25	0.5
1960609	Staphylococcus aureus, MRSA	2019	Italy	INT: Wound	0.5	0.06	0.25	32	1	0.5	0.06	>32	0.25	0.5
1960706	Staphylococcus aureus, MRSA	2019	Costa Rica	INT: Wound	0.5	0.06	0.25	0.12	1	0.5	0.06	8	0.25	1
1960795	Staphylococcus aureus, MRSA	2019	Costa Rica	INT: Wound	>32	>32	0.5	2	2	0.5	0.06	>32	0.25	1
1962032	Staphylococcus aureus, MRSA	2019	Canada	INT: Wound	>32	>32	0.25	0.12	1	1	0.06	32	0.25	1
1965652	Staphylococcus aureus, MRSA	2019	Spain	CVS: Blood	0.5	0.06	0.25	8	1	0.5	0.06	>32	0.25	0.5
1966529	Staphylococcus aureus, MRSA	2019	Guatemala	Respiratory: Sputum	>32	>32	0.25	>32	1	1	0.5	>32	0.25	1
1975378	Staphylococcus aureus, MRSA	2019	South Africa	INT: Wound	>32	>32	0.25	32	1	0.5	0.03	>32	0.25	1
1978987	Staphylococcus aureus, MRSA	2019	Colombia	INT: Abscess	0.5	0.12	0.25	0.12	1	0.5	0.06	0.06	0.25	1
1990682	Staphylococcus aureus, MRSA	2019	Philippines	INT: Abscess	>32	>32	0.25	0.25	1	1	0.06	32	0.25	1
1992128	Staphylococcus aureus, MRSA	2019	Greece	INT: Cellulitis/Erysipelas	>32	>32	0.25	32	1	0.5	0.06	>32	0.25	1
2000552	Staphylococcus aureus, MRSA	2019	Venezuela	CVS: Blood	0.5	0.12	0.25	0.25	1	0.5	0.06	>32	0.25	1
2012667	Staphylococcus aureus, MRSA	2019	Chile	Respiratory: Sputum	0.5	0.12	0.5	0.25	1	1	0.06	>32	0.25	1
2026948	Staphylococcus aureus, MRSA	2019	Panama	Respiratory: Sputum	0.5	0.12	0.25	0.12	2	0.5	1	8	0.25	0.5
2027158	Staphylococcus aureus, MRSA	2019	Panama	CVS: Blood	0.5	0.06	0.5	0.25	1	1	2	8	0.25	0.5
2042446	Staphylococcus aureus, MRSA	2019	Mexico	Respiratory: Bronchial brushing	0.5	0.06	0.25	0.12	1	0.5	0.06	0.06	0.25	1
2044657	Staphylococcus aureus, MRSA	2019	Nigeria	GU: Urine	32	0.12	0.25	4	2	0.5	0.06	16	0.25	0.5
2056684	Staphylococcus aureus, MRSA	2019	Jordan	INT: Wound	8	0.06	0.5	0.25	1	1	0.5	32	0.25	0.5
2057203	Staphylococcus aureus, MRSA	2019	Morocco	INT: Abscess	0.5	0.12	0.5	0.25	2	0.5	0.12	32	0.25	0.5
2066261	Staphylococcus aureus, MRSA	2019	Poland	INT: Wound	>32	>32	0.25	32	2	1	0.06	>32	0.25	1
2092530	Staphylococcus aureus, MRSA	2019	United States	CVS: Blood	>32	0.12	0.25	16	1	0.5	0.06	8	0.25	1
2098484	Staphylococcus aureus, MRSA	2019	Brazil	CVS: Blood	>32	>32	0.5	>32	1	1	0.06	>32	0.25	1
2106220	Staphylococcus aureus, MRSA	2019	Turkey	Respiratory: Endotracheal aspirate	0.5	0.12	0.25	0.5	1	1	0.06	>32	0.25	1
2107246	Staphylococcus aureus, MRSA	2019	Dominican Republic	INT: Wound	16	0.12	0.25	0.25	1	1	0.25	16	0.25	1
2111282	Staphylococcus aureus, MRSA	2019	South Africa	INT: Wound	>32	>32	0.25	16	2	0.5	0.06	>32	0.25	1
2198815	Staphylococcus aureus, MRSA	2019	Germany	INT: Wound	>32	>32	0.25	0.25	1	0.5	0.06	>32	0.25	0.5
2248420	Staphylococcus aureus, MRSA	2019	Turkey	Respiratory: Endotracheal aspirate	0.5	0.12	0.5	0.25	1	1	0.06	>32	0.25	0.25
2320967	Staphylococcus aureus, MRSA	2019	Turkey	CVS: Blood	0.5	0.12	0.25	0.12	1	0.5	0.06	16	0.25	0.5
1975291	Staphylococcus aureus, MSSA	2019	South Africa	CVS: Blood	0.5	0.12	0.5	0.25	1	1	0.06	16	0.25	1
2026199	Staphylococcus aureus, MSSA	2019	Australia	Respiratory: Sputum	4	0.12	0.5	8	1	1	4	16	0.25	0.5
2073454	Staphylococcus aureus, MSSA	2019	Philippines	CVS: Blood	1	0.12	1	0.5	1	1	0.06	8	0.25	1
1960810	Staphylococcus aureus, MSSA	2019	Costa Rica	INT: Skin Ulcer	1	0.12	0.25	0.12	2	0.5	0.06	32	0.25	1
1963944	Staphylococcus aureus, MSSA	2019	Mexico	INT: Wound	0.5	0.12	0.5	0.25	1	1	0.06	0.5	0.25	1
1976872	Staphylococcus aureus, MSSA	2019	Mexico	CVS: Blood	0.5	0.06	0.25	0.25	1	0.5	0.03	1	0.25	1
1984936	Staphylococcus aureus, MSSA	2019	Philippines	CVS: Blood	0.5	0.12	0.25	0.25	2	0.5	0.12	0.5	0.25	0.5
2000982	Staphylococcus aureus, MSSA	2019	South Africa	INT: Abscess	0.5	0.12	0.25	0.25	2	1	0.06	4	0.25	1
2001125	Staphylococcus aureus, MSSA	2019	South Africa	INT: Wound	0.5	0.12	0.25	0.25	2	1	0.06	4	0.25	1
2009682	Staphylococcus aureus, MSSA	2019	United Kingdom	CVS: Blood	4	0.06	0.12	0.25	1	0.5	0.03	2	0.25	1
2027125	Staphylococcus aureus, MSSA	2019	Panama	INT: Wound	0.5	0.06	0.5	0.25	1	0.5	0.03	1	0.25	1
2045263	Staphylococcus aureus, MSSA	2019	Guatemala	Respiratory: Bronchoalveolar lavage	0.5	0.12	0.25	0.5	1	0.5	0.06	2	0.25	0.5
2066230	Staphylococcus aureus, MSSA	2019	Poland	CVS: Blood	0.5	0.06	0.5	0.25	1	1	0.06	0.12	0.25	1
2068493	Staphylococcus aureus, MSSA	2019	United States	Respiratory: Sputum	>32	0.12	0.25	0.25	1	0.5	0.06	4	0.25	1
2098491	Staphylococcus aureus, MSSA	2019	Brazil	Respiratory: Endotracheal aspirate	>32	0.06	0.25	0.12	1	0.5	0.06	1	0.25	1
2147752	Staphylococcus aureus, MSSA	2019	Brazil	CVS: Blood	1	0.12	0.5	0.12	1	1	0.06	4	0.25	0.5
2170583	Staphylococcus aureus, MSSA	2019	Malaysia	CVS: Blood	0.5	0.06	0.25	0.12	1	1	0.03	0.25	0.25	1
2320964	Staphylococcus aureus, MSSA	2019	Turkey	Respiratory: Sputum	0.5	0.12	0.25	0.25	1	0.5	0.03	≤0.03	0.25	1
2341870	Staphylococcus aureus, MSSA	2019	Colombia	Respiratory: Endotracheal aspirate	0.5	0.12	0.25	0.25	2	0.5	0.06	0.06	0.25	1
2012144	Staphylococcus aureus, MRSA	2019	Argentina	CVS: Blood	>32	>32	0.5	4	1	1	0.06	32	0.12	0.5
2027529	Staphylococcus aureus, MRSA	2019	South Africa	Respiratory: Bronchials	>32	0.06	0.25	16	1	1	4	>32	0.12	0.5
1984923	Staphylococcus aureus, MRSA	2019	Philippines	CVS: Blood	0.5	0.06	0.25	0.25	1	1	0.06	>32	0.12	0.5
2000994	Staphylococcus aureus, MRSA	2019	South Africa	INT: Abscess	>32	0.12	0.25	>32	1	0.5	0.06	8	0.12	0.25
2026385	Staphylococcus aureus, MRSA	2019	United States	Respiratory: Sputum	>32	>32	0.25	32	1	0.5	8	32	0.12	0.5
2108935	Staphylococcus aureus, MRSA	2019	Mexico	Respiratory: Bronchial brushing	>32	>32	0.25	8	1	1	0.06	>32	0.12	0.5
2138682	Staphylococcus aureus, MRSA	2019	New Zealand	INT: Wound	>32	0.06	0.25	0.12	1	1	0.06	16	0.12	0.25
2170924	Staphylococcus aureus, MRSA	2019	Venezuela	INT: Abscess	>32	0.12	0.25	0.25	1	1	0.06	2	0.12	0.12
2171436	Staphylococcus aureus, MRSA	2019	United States	CVS: Blood	>32	>32	0.25	32	1	0.25	0.06	2	0.12	0.12
2314831	Staphylococcus aureus, MRSA	2019	Belgium	CVS: Blood	0.12	0.12	0.5	0.25	0.5	0.25	0.06	>32	0.12	0.25
2022759	Staphylococcus aureus, MSSA	2019	Switzerland	Respiratory: Sputum	0.5	0.12	0.25	0.25	1	0.5	0.06	0.5	0.12	0.5
2026384	Staphylococcus aureus, MSSA	2019	United States	Respiratory: Sputum	0.5	0.06	0.25	0.12	1	0.5	0.03	1	0.12	0.5
2059563	Staphylococcus aureus, MSSA	2019	Turkey	CVS: Blood	0.5	0.12	0.25	0.25	2	1	0.12	16	0.12	0.5
2069836	Staphylococcus aureus, MSSA	2019	United States	CVS: Blood	8	0.06	0.12	0.12	1	0.5	0.12	2	0.12	0.5
2092532	Staphylococcus aureus, MSSA	2019	United States	CVS: Blood	0.25	0.06	0.25	0.12	1	0.5	0.06	≤0.03	0.12	1
1991749	Staphylococcus aureus, MSSA	2019	Spain	Respiratory: Bronchoalveolar lavage	>32	0.12	0.25	0.25	1	0.5	0.03	1	0.06	1
NG: No growth in RPMI

## Sheet: Sau pop'n
180 MRSA
121 MSSA
	N	Min	Max	MIC50	MIC90
Azithromycin	301	0.125	>32	1	>32
Clindamycin	301	0.06	>32	0.125	>32
Daptomycin	301	0.125	2	0.25	0.5
Levofloxacin	301	0.06	>32	0.25	32
Linezolid	301	0.5	4	1	2
Vancomycin	301	0.25	2	1	1
Doxycycline	301	0.03	16	0.06	1
Penicilin	301	≤0.03	>32	16	>32
PLG0206	292	0.06	4	0.5	1
PLG0301	292	0.125	4	1	2
	0.03	0.06	0.125	0.25	0.5	1	2	4	8	16	32	>32
	≤ for PEN
# Strains at each MIC	0.03	0.06	0.125	0.25	0.5	1	2	4	8	16	32	>32
Azithromycin			1	6	123	49	1	5	9	6	6	95
Clindamycin		68	185	1	2				1			44
Daptomycin			3	182	114	1	1
Levofloxacin		1	54	128	9	1	1	17	25	32	19	14
Linezolid					8	187	97	9
Vancomycin				2	120	177	2
Doxycycline	40	146	56	8	13	12	8	7	9	2
Penicilin	5	12	2	3	7	14	24	27	30	37	66	74
PLG0206		1	15	49	121	89	16	1
PLG0301			2	6	32	121	116	15
Sum of Strains	0.03	0.06	0.125	0.25	0.5	1	2	4	8	16	32	>32
Azithromycin			1	7	130	179	180	185	194	200	206	301
Clindamycin		68	253	254	256	256	256	256	257	257	257	301
Daptomycin			3	185	299	300	301
Levofloxacin		1	55	183	192	193	194	211	236	268	287	301
Linezolid					8	195	292	301
Vancomycin				2	122	299	301
Doxycycline	40	186	242	250	263	275	283	290	299	301
Penicilin	5	17	19	22	29	43	67	94	124	161	227	301
PLG0206		1	16	65	186	275	291	292
PLG0301			2	8	40	161	277	292
Cumulative % Strains	0.03	0.06	0.125	0.25	0.5	1	2	4	8	16	32	>32
Azithromycin			0.332226	2.32558	43.1894	59.4684	59.8007	61.4618	64.4518	66.4452	68.4385	100
Clindamycin		22.5914	84.0532	84.3854	85.0498	85.0498	85.0498	85.0498	85.3821	85.3821	85.3821	100
Daptomycin			0.996678	61.4618	99.3355	99.6678	100
Levofloxacin		0.332226	18.2724	60.7973	63.7874	64.1196	64.4518	70.0997	78.4053	89.0365	95.3488	100
Linezolid					2.65781	64.7841	97.01	100	100	100	100	100
Vancomycin				0.664452	40.5316	99.3355	100
Doxycycline	13.289	61.794	80.3987	83.0565	87.3754	91.3621	94.0199	96.3455	99.3355	100
Penicilin	1.66113	5.64784	6.31229	7.30897	9.63455	14.2857	22.2591	31.2292	41.196	53.4884	75.4153	100
PLG0206		0.342466	5.47945	22.2603	63.6986	94.1781	99.6575	100
PLG0301			0.684932	2.73973	13.6986	55.137	94.863	100

## Sheet: Spneumoniae
					MIC (µg/ml)
IHMA Number	Organism	Year Collected	Country	Body Location	Azithromycin	Clindamycin	Daptomycin	Levofloxacin	Linezolid	Vancomycin	Doxycycline	Penicilin	PLG0206	PLG0301
2105609	Streptococcus pneumoniae	2019	Taiwan	Respiratory: Sputum	>32	>32	0.12	1	1	0.25	8	2	NG	NG
2002034	Streptococcus pneumoniae	2019	United States	Respiratory: Sputum	0.06	0.03	0.06	1	0.5	0.25	0.03	≤0.03	NG	NG
2008812	Streptococcus pneumoniae	2019	Finland	INT: Other	0.06	0.06	0.06	1	1	0.25	0.06	≤0.03	NG	NG
2118051	Streptococcus pneumoniae	2019	Russia	Respiratory: Sputum	0.03	0.03	0.06	1	0.5	0.12	0.03	≤0.03	NG	NG
2120372	Streptococcus pneumoniae	2019	Portugal	CVS: Blood	0.03	0.03	0.06	1	0.5	0.12	0.03	≤0.03	NG	NG
2199699	Streptococcus pneumoniae	2019	New Zealand	CVS: Blood	0.06	0.06	0.06	0.5	1	0.25	0.06	≤0.03	NG	NG
2023260	Streptococcus pneumoniae	2019	United Kingdom	CVS: Blood	0.06	0.03	0.12	1	1	0.5	0.12	≤0.03	>32	>32
1953921	Streptococcus pneumoniae	2019	Germany	Respiratory: Bronchoalveolar lavage	0.06	0.06	0.12	1	1	0.25	0.06	≤0.03	>32	>32
1954247	Streptococcus pneumoniae	2019	Greece	Respiratory: Sputum	>32	>32	0.12	1	0.5	0.25	2	2	>32	>32
1959479	Streptococcus pneumoniae	2019	Hong Kong	Respiratory: Sputum	>32	>32	0.12	1	1	0.5	16	≤0.03	>32	16
1962094	Streptococcus pneumoniae	2019	Canada	Respiratory: Sputum	0.06	0.06	0.12	1	1	0.25	0.03	≤0.03	>32	16
1966789	Streptococcus pneumoniae	2019	Colombia	Respiratory: Endotracheal aspirate	0.06	0.06	0.06	1	1	0.25	4	0.25	>32	16
1972473	Streptococcus pneumoniae	2019	Portugal	Respiratory: Sputum	0.06	0.06	0.12	1	1	0.25	0.06	≤0.03	>32	>32
1973762	Streptococcus pneumoniae	2019	Portugal	Respiratory: Sputum	≤0.015	0.03	0.12	1	0.25	0.12	0.03	≤0.03	>32	>32
1977614	Streptococcus pneumoniae	2019	Malaysia	Respiratory: Endotracheal aspirate	4	0.06	0.06	1	1	0.25	16	≤0.03	>32	32
1979009	Streptococcus pneumoniae	2019	Colombia	Respiratory: Sputum	0.06	0.06	0.06	1	1	0.25	0.06	0.25	>32	32
1985247	Streptococcus pneumoniae	2019	Thailand	Respiratory: Sputum	0.06	0.06	0.12	1	1	0.25	8	≤0.03	>32	>32
1991714	Streptococcus pneumoniae	2019	Spain	Respiratory: Sputum	0.06	0.06	0.12	1	1	0.25	0.12	0.25	>32	>32
2009747	Streptococcus pneumoniae	2019	United Kingdom	Respiratory: Sputum	0.06	0.06	0.12	1	1	0.25	0.06	≤0.03	>32	>32
2011571	Streptococcus pneumoniae	2019	Spain	Respiratory: Sputum	0.06	0.06	0.12	1	1	0.5	0.06	2	>32	>32
2011818	Streptococcus pneumoniae	2019	Sweden	Respiratory: Sputum	0.03	≤0.015	0.06	1	0.5	0.25	0.06	≤0.03	>32	>32
2012742	Streptococcus pneumoniae	2019	Chile	Respiratory: Sputum	0.06	0.06	0.12	1	1	0.25	0.5	≤0.03	>32	16
2024453	Streptococcus pneumoniae	2019	Romania	Respiratory: Sputum	0.03	0.03	0.12	1	0.5	0.25	0.06	≤0.03	>32	16
2027357	Streptococcus pneumoniae	2019	Argentina	Respiratory: Endotracheal aspirate	>32	2	0.25	1	1	1	0.12	1	>32	32
2027852	Streptococcus pneumoniae	2019	Turkey	Respiratory: Endotracheal aspirate	≤0.015	≤0.015	0.12	0.12	0.12	0.12	2	0.12	>32	32
2043130	Streptococcus pneumoniae	2019	Hungary	Respiratory: Sputum	>32	>32	0.06	1	0.5	0.25	16	1	>32	32
2050597	Streptococcus pneumoniae	2019	Morocco	Respiratory: Bronchoalveolar lavage	>32	0.12	0.06	0.5	1	0.12	8	0.06	>32	32
2067589	Streptococcus pneumoniae	2019	India	Respiratory: Bronchial brushing	>32	>32	0.25	8	0.5	0.25	8	32	>32	32
2067708	Streptococcus pneumoniae	2019	India	Respiratory: Sputum	>32	>32	0.25	1	1	0.5	8	0.25	>32	>32
2068514	Streptococcus pneumoniae	2019	United States	Respiratory: Sputum	4	≤0.015	0.12	0.5	0.5	0.25	0.06	0.12	>32	>32
2073089	Streptococcus pneumoniae	2019	Ukraine	Respiratory: Sputum	0.06	0.06	0.06	1	1	0.12	0.06	≤0.03	>32	32
2077702	Streptococcus pneumoniae	2019	Korea, South	Respiratory: Sputum	4	0.06	0.06	1	1	0.25	0.06	1	>32	>32
2102454	Streptococcus pneumoniae	2019	Italy	Respiratory: Bronchial brushing	>32	0.12	0.06	1	0.5	0.25	4	0.12	>32	32
2105297	Streptococcus pneumoniae	2019	Poland	Respiratory: Sputum	0.03	0.03	0.06	1	0.5	0.25	0.03	≤0.03	>32	16
2106156	Streptococcus pneumoniae	2019	Ireland	Respiratory: Sputum	>32	>32	0.06	1	0.5	0.25	4	2	>32	16
2106227	Streptococcus pneumoniae	2019	Turkey	Respiratory: Sputum	0.03	0.03	0.12	1	0.5	0.25	0.06	≤0.03	>32	>32
2106582	Streptococcus pneumoniae	2019	Czech Republic	Respiratory: Bronchoalveolar lavage	0.06	0.06	0.06	0.5	0.5	0.25	0.06	≤0.03	>32	16
2106673	Streptococcus pneumoniae	2019	Philippines	Respiratory: Sputum	0.03	0.03	0.06	1	0.5	0.25	0.06	≤0.03	>32	16
2106949	Streptococcus pneumoniae	2019	Philippines	Respiratory: Endotracheal aspirate	0.03	0.03	0.06	0.5	0.5	0.25	0.12	≤0.03	>32	16
2106959	Streptococcus pneumoniae	2019	Philippines	Respiratory: Sputum	0.06	0.06	0.12	1	1	0.25	0.06	≤0.03	>32	16
2107209	Streptococcus pneumoniae	2019	Argentina	Respiratory: Sputum	>32	>32	0.06	0.5	0.5	0.25	4	0.06	>32	32
2107365	Streptococcus pneumoniae	2019	Panama	Respiratory: Sputum	0.06	0.06	0.12	1	1	0.25	0.06	≤0.03	>32	16
2107367	Streptococcus pneumoniae	2019	Panama	Respiratory: Sputum	≤0.015	≤0.015	0.06	1	0.5	0.12	0.25	≤0.03	>32	16
2107379	Streptococcus pneumoniae	2019	Panama	Respiratory: Endotracheal aspirate	0.06	0.06	0.06	1	1	0.25	0.06	≤0.03	>32	16
2107381	Streptococcus pneumoniae	2019	Panama	Respiratory: Sputum	≤0.015	≤0.015	0.06	1	0.5	0.12	0.25	≤0.03	>32	32
2109602	Streptococcus pneumoniae	2019	Poland	Respiratory: Sputum	>32	>32	0.06	1	0.5	0.25	0.06	2	>32	16
2110107	Streptococcus pneumoniae	2019	Hong Kong	CVS: Blood	>32	>32	0.06	1	0.5	0.25	16	≤0.03	>32	16
2114135	Streptococcus pneumoniae	2019	Malaysia	CVS: Blood	>32	>32	0.06	1	1	0.25	2	≤0.03	>32	16
2114533	Streptococcus pneumoniae	2019	Thailand	Respiratory: Sputum	0.06	0.03	0.06	1	0.5	0.25	4	0.25	>32	>32
2114954	Streptococcus pneumoniae	2019	Saudi Arabia	CVS: Blood	0.06	0.06	0.06	1	1	0.25	0.06	2	>32	32
2115067	Streptococcus pneumoniae	2019	United States	Respiratory: Sputum	8	0.06	0.12	1	1	0.25	0.06	1	>32	>32
2115117	Streptococcus pneumoniae	2019	United States	CVS: Blood	8	0.06	0.06	1	1	0.25	0.06	1	>32	>32
2119893	Streptococcus pneumoniae	2019	Italy	CVS: Blood	0.06	0.06	0.06	1	1	0.25	0.06	≤0.03	>32	16
2120221	Streptococcus pneumoniae	2019	Lithuania	Respiratory: Sputum	>32	0.12	0.06	0.5	1	0.25	8	0.12	>32	16
2136997	Streptococcus pneumoniae	2019	Thailand	CVS: Blood	4	0.06	0.06	1	1	0.25	0.06	2	>32	32
2139716	Streptococcus pneumoniae	2019	Qatar	Respiratory: Sputum	>32	>32	0.06	1	1	0.12	16	0.12	>32	16
2139729	Streptococcus pneumoniae	2019	Qatar	CVS: Blood	1	0.03	0.06	1	0.5	0.25	2	≤0.03	>32	16
2147713	Streptococcus pneumoniae	2019	Brazil	CVS: Blood	0.03	0.03	0.06	1	1	0.5	0.06	≤0.03	>32	16
2147721	Streptococcus pneumoniae	2019	Brazil	Respiratory: Sputum	16	0.03	0.06	8	1	0.25	0.06	1	>32	>32
2199656	Streptococcus pneumoniae	2019	New Zealand	Respiratory: Sputum	0.06	0.06	0.12	1	1	0.25	0.06	≤0.03	>32	16
2205584	Streptococcus pneumoniae	2019	Guatemala	Respiratory: Endotracheal aspirate	0.06	0.06	0.12	1	1	0.25	0.06	≤0.03	>32	16
1993427	Streptococcus pneumoniae	2019	Thailand	Respiratory: Sputum	0.03	≤0.015	0.06	1	0.5	0.12	0.06	≤0.03	32	32
2017412	Streptococcus pneumoniae	2019	Switzerland	Respiratory: Sputum	0.06	0.03	0.06	1	1	0.25	0.06	≤0.03	32	16
2097336	Streptococcus pneumoniae	2019	India	Respiratory: Sputum	>32	0.06	0.12	1	1	0.5	4	0.12	32	32
2111302	Streptococcus pneumoniae	2019	South Africa	CVS: Blood	0.06	0.03	0.12	1	0.5	0.25	4	≤0.03	32	32
2113962	Streptococcus pneumoniae	2019	Japan	Respiratory: Sputum	>32	>32	0.12	1	1	0.5	4	≤0.03	32	32
1952581	Streptococcus pneumoniae	2019	Belgium	Respiratory: Sputum	>32	0.12	0.06	1	1	0.25	8	0.06	32	32
1952941	Streptococcus pneumoniae	2019	Croatia	Respiratory: Sputum	>32	>32	0.12	1	1	0.25	8	0.12	32	16
1961883	Streptococcus pneumoniae	2019	Ireland	Respiratory: Sputum	0.06	0.06	0.12	2	1	0.25	0.12	≤0.03	32	32
1965010	Streptococcus pneumoniae	2019	Mexico	Respiratory: Endotracheal aspirate	8	0.06	0.06	1	1	0.25	0.06	2	32	16
1965592	Streptococcus pneumoniae	2019	Spain	Respiratory: Sputum	0.03	0.03	0.06	1	0.5	0.25	0.06	≤0.03	32	32
1966626	Streptococcus pneumoniae	2019	Colombia	CVS: Blood	>32	0.25	0.12	1	1	0.25	8	2	32	16
1975277	Streptococcus pneumoniae	2019	South Africa	Respiratory: Sputum	0.06	0.06	0.12	1	1	0.25	0.03	2	32	32
1979172	Streptococcus pneumoniae	2019	South Africa	CVS: Blood	0.06	0.06	0.06	1	1	0.25	0.06	≤0.03	32	32
1979675	Streptococcus pneumoniae	2019	Venezuela	Respiratory: Endotracheal aspirate	0.06	0.06	0.12	1	1	0.25	0.06	2	32	16
1979676	Streptococcus pneumoniae	2019	Venezuela	CVS: Blood	4	0.03	0.12	1	0.5	0.25	0.06	2	32	32
1984088	Streptococcus pneumoniae	2019	Korea, South	Respiratory: Sputum	0.06	0.03	0.12	1	1	0.5	0.12	≤0.03	32	32
1984449	Streptococcus pneumoniae	2019	Australia	CVS: Blood	0.06	0.06	0.06	0.5	1	0.25	0.06	≤0.03	32	16
1986201	Streptococcus pneumoniae	2019	Morocco	CVS: Blood	0.03	0.03	0.06	1	1	0.25	0.06	≤0.03	32	32
1986206	Streptococcus pneumoniae	2019	Morocco	CVS: Blood	0.03	0.03	0.06	1	0.5	0.25	0.06	≤0.03	32	32
1990012	Streptococcus pneumoniae	2019	Japan	Respiratory: Sputum	0.06	0.06	0.12	1	0.5	0.25	0.06	≤0.03	32	32
1990172	Streptococcus pneumoniae	2019	Korea, South	Respiratory: Sputum	0.06	0.03	0.12	1	0.5	0.25	0.06	≤0.03	32	32
1999749	Streptococcus pneumoniae	2019	Kuwait	CVS: Blood	0.06	0.06	0.06	0.5	0.5	0.25	0.03	≤0.03	32	16
2001658	Streptococcus pneumoniae	2019	Canada	Respiratory: Sputum	0.06	0.06	0.06	0.5	1	0.25	0.06	≤0.03	32	32
2002133	Streptococcus pneumoniae	2019	Spain	CVS: Blood	0.06	0.03	0.06	1	1	0.25	0.06	0.06	32	16
2002661	Streptococcus pneumoniae	2019	Korea, South	CVS: Blood	>32	0.12	0.06	1	1	0.25	8	≤0.03	32	32
2008548	Streptococcus pneumoniae	2019	Mexico	CVS: Blood	16	0.06	0.12	1	1	0.5	0.12	0.5	32	32
2008595	Streptococcus pneumoniae	2019	Mexico	Respiratory: Sputum	0.06	0.06	0.12	1	1	0.25	0.06	≤0.03	32	32
2008915	Streptococcus pneumoniae	2019	Lithuania	Respiratory: Sputum	4	0.06	0.12	1	1	0.5	0.06	0.25	32	32
2028189	Streptococcus pneumoniae	2019	Netherlands	CVS: Blood	0.06	0.06	0.12	1	1	0.25	0.12	≤0.03	32	16
2041964	Streptococcus pneumoniae	2019	France	Respiratory: Bronchoalveolar lavage	0.06	0.03	0.06	1	1	0.25	0.06	2	32	32
2050072	Streptococcus pneumoniae	2019	Colombia	Respiratory: Sputum	0.06	0.06	0.06	1	1	0.25	0.06	0.25	32	32
2057487	Streptococcus pneumoniae	2019	Saudi Arabia	Respiratory: Sputum	0.03	0.03	0.06	1	1	0.25	0.03	2	32	16
2067473	Streptococcus pneumoniae	2019	India	CVS: Blood	16	0.06	0.12	1	1	0.5	8	1	32	32
2074594	Streptococcus pneumoniae	2019	Malaysia	Respiratory: Endotracheal aspirate	16	0.06	0.12	1	1	0.25	0.06	≤0.03	32	32
2091856	Streptococcus pneumoniae	2019	India	Respiratory: Sputum	32	>32	0.12	1	1	0.25	8	≤0.03	32	16
2101246	Streptococcus pneumoniae	2019	Australia	Respiratory: Sputum	>32	8	0.12	1	1	0.25	8	1	32	16
2103795	Streptococcus pneumoniae	2019	Czech Republic	Respiratory: Sputum	0.03	0.03	0.06	0.5	0.5	0.12	0.03	≤0.03	32	16
2104517	Streptococcus pneumoniae	2019	Guatemala	Respiratory: Bronchoalveolar lavage	0.06	0.06	0.12	1	1	0.5	8	≤0.03	32	16
2104526	Streptococcus pneumoniae	2019	Guatemala	CVS: Blood	0.03	0.03	0.06	1	1	0.25	0.25	≤0.03	32	16
2104760	Streptococcus pneumoniae	2019	Thailand	Respiratory: Endotracheal aspirate	>32	0.12	0.06	1	0.25	0.25	2	0.5	32	16
2107248	Streptococcus pneumoniae	2019	Dominican Republic	CVS: Blood	0.06	0.06	0.06	1	1	0.12	0.06	0.25	32	16
2108369	Streptococcus pneumoniae	2019	Ukraine	Respiratory: Bronchoalveolar lavage	>32	0.12	0.06	1	0.5	0.25	8	1	32	16
2117742	Streptococcus pneumoniae	2019	India	Respiratory: Sputum	>32	0.06	0.06	1	1	0.5	4	0.12	32	32
2117929	Streptococcus pneumoniae	2019	Russia	Respiratory: Sputum	0.06	0.06	0.12	0.5	1	0.25	0.06	≤0.03	32	16
2119407	Streptococcus pneumoniae	2019	Hungary	Respiratory: Sputum	4	0.03	0.06	1	1	0.12	0.03	≤0.03	32	32
2142397	Streptococcus pneumoniae	2019	Australia	Respiratory: Sputum	8	0.06	0.06	1	1	0.25	0.06	0.06	32	16
1959223	Streptococcus pneumoniae	2019	Israel	Respiratory: Sputum	≤0.015	≤0.015	0.06	0.5	0.25	0.25	0.03	≤0.03	16	16
1962810	Streptococcus pneumoniae	2019	Argentina	CVS: Blood	0.03	0.03	0.06	1	0.5	0.25	0.06	≤0.03	16	16
1962811	Streptococcus pneumoniae	2019	Argentina	Respiratory: Sputum	0.06	0.06	0.12	1	1	0.25	0.06	≤0.03	16	16
1963049	Streptococcus pneumoniae	2019	Italy	CVS: Blood	0.06	0.06	0.06	0.5	1	0.25	0.06	≤0.03	16	16
1975928	Streptococcus pneumoniae	2019	Kuwait	Respiratory: Endotracheal aspirate	0.06	0.06	0.06	1	1	0.12	0.06	≤0.03	16	8
1991281	Streptococcus pneumoniae	2019	Netherlands	Respiratory: Sputum	0.06	0.03	0.06	1	1	0.25	0.03	≤0.03	16	8
2022719	Streptococcus pneumoniae	2019	Switzerland	Respiratory: Sputum	0.03	≤0.015	0.06	1	0.5	0.25	0.06	≤0.03	16	16
2025317	Streptococcus pneumoniae	2019	Taiwan	Respiratory: Sputum	>32	>32	0.06	1	0.5	0.25	8	1	16	16
2027611	Streptococcus pneumoniae	2019	South Africa	Respiratory: Sputum	0.06	0.06	0.06	1	1	0.25	0.06	≤0.03	16	16
2042050	Streptococcus pneumoniae	2019	Croatia	CVS: Blood	0.06	0.06	0.12	0.5	0.5	0.12	0.06	≤0.03	16	16
2047763	Streptococcus pneumoniae	2019	Italy	Respiratory: Sputum	≤0.015	≤0.015	0.12	1	0.5	0.25	0.03	≤0.03	16	16
2050596	Streptococcus pneumoniae	2019	Morocco	CVS: Blood	0.03	≤0.015	0.06	1	0.5	0.25	0.06	≤0.03	16	16
2073087	Streptococcus pneumoniae	2019	Ukraine	Respiratory: Sputum	>32	>32	0.06	1	0.5	0.25	4	4	16	16
2097330	Streptococcus pneumoniae	2019	India	CVS: Blood	0.06	0.06	0.12	1	1	0.25	0.06	≤0.03	16	16
2111297	Streptococcus pneumoniae	2019	South Africa	Respiratory: Sputum	>32	>32	0.06	1	0.5	0.25	4	2	16	16
2114164	Streptococcus pneumoniae	2019	Malaysia	Respiratory: Sputum	0.03	0.06	0.12	1	0.5	0.25	0.06	≤0.03	16	16
2147296	Streptococcus pneumoniae	2019	Brazil	Respiratory: Sputum	2	0.06	0.06	1	0.5	0.25	0.06	4	16	16
2148231	Streptococcus pneumoniae	2019	Brazil	CVS: Blood	0.03	0.03	0.06	0.5	1	0.25	0.25	≤0.03	16	16
1979677	Streptococcus pneumoniae	2019	Venezuela	Respiratory: Sputum	0.06	≤0.015	0.12	1	0.25	0.12	0.015	≤0.03	8	16
2047472	Streptococcus pneumoniae	2019	Turkey	Respiratory: Sputum	0.03	0.06	0.06	1	0.5	0.25	0.06	≤0.03	8	8
2075645	Streptococcus pneumoniae	2019	United Kingdom	Respiratory: Sputum	≤0.015	≤0.015	0.06	0.5	0.12	0.12	0.015	≤0.03	8	16
1962285	Streptococcus pneumoniae	2019	Greece	CVS: Blood	0.03	≤0.015	0.06	0.5	0.25	0.25	0.06	≤0.03	8	8
1964056	Streptococcus pneumoniae	2019	Mexico	Respiratory: Sputum	0.03	≤0.015	0.06	0.5	0.5	0.12	0.03	≤0.03	8	8
1974586	Streptococcus pneumoniae	2019	Portugal	Respiratory: Sputum	≤0.015	≤0.015	0.06	0.5	0.25	0.12	0.03	≤0.03	8	8
1984033	Streptococcus pneumoniae	2019	Australia	Respiratory: Sputum	0.03	0.03	0.06	1	0.25	0.25	0.03	≤0.03	8	16
1990685	Streptococcus pneumoniae	2019	Philippines	CVS: Blood	≤0.015	≤0.015	0.06	0.5	0.25	0.25	0.12	≤0.03	8	8
1991968	Streptococcus pneumoniae	2019	Dominican Republic	Respiratory: Sputum	1	0.03	0.06	1	0.5	0.25	2	4	8	8
1992101	Streptococcus pneumoniae	2019	Greece	Respiratory: Sputum	>32	>32	0.12	1	0.5	0.25	4	4	8	8
2000904	Streptococcus pneumoniae	2019	United States	Respiratory: Sputum	0.06	0.06	0.12	1	1	0.25	0.06	≤0.03	8	16
2010675	Streptococcus pneumoniae	2019	Germany	CVS: Blood	0.06	0.06	0.06	1	1	0.25	0.06	0.12	8	16
2024095	Streptococcus pneumoniae	2019	Belgium	Respiratory: Sputum	0.03	0.03	0.06	0.5	0.5	0.25	0.06	≤0.03	8	8
2045298	Streptococcus pneumoniae	2019	Guatemala	CVS: Blood	>32	>32	0.06	1	0.5	0.25	4	2	8	16
2059532	Streptococcus pneumoniae	2019	Turkey	Respiratory: Sputum	>32	0.03	0.06	1	0.5	0.12	2	2	8	8
2060532	Streptococcus pneumoniae	2019	Russia	Respiratory: Sputum	0.03	0.03	0.06	0.25	1	0.06	0.03	≤0.03	8	8
2072800	Streptococcus pneumoniae	2019	Denmark	Respiratory: Sputum	0.06	0.06	0.12	1	1	0.25	0.06	≤0.03	8	8
2108374	Streptococcus pneumoniae	2019	Ukraine	Respiratory: Sputum	0.03	≤0.015	0.06	1	0.5	0.25	0.03	≤0.03	8	16
2117109	Streptococcus pneumoniae	2019	Israel	Respiratory: Sputum	0.06	0.06	0.12	1	1	0.25	0.06	2	8	16
2118769	Streptococcus pneumoniae	2019	France	Respiratory: Bronchoalveolar lavage	≤0.015	≤0.015	0.06	0.5	0.25	0.12	0.03	≤0.03	8	16
2140590	Streptococcus pneumoniae	2019	Thailand	Respiratory: Sputum	0.06	0.06	0.06	1	1	0.25	8	≤0.03	8	8
2190270	Streptococcus pneumoniae	2019	Latvia	Respiratory: Sputum	0.03	0.03	0.06	1	0.5	0.25	0.06	≤0.03	8	16
2250065	Streptococcus pneumoniae	2019	Romania	CVS: Blood	0.06	0.06	0.12	1	1	0.5	0.12	≤0.03	8	16
1958686	Streptococcus pneumoniae	2019	Latvia	Respiratory: Sputum	0.06	0.06	0.12	1	1	0.25	0.06	0.25	4	8
NG: No growth in RPMI

## Sheet: Spn pop'n
	N	Min	Max	MIC50	MIC90
Azithromycin	149	≤0.016	>32	0.06	>32
Clindamicin	149	≤0.016	>32	0.06	>32
Daptomycin	149	0.06	0.25	0.06	0.125
Levofloxacin	149	0.125	8	1	1
Linezolid	149	0.125	1	1	1
Vancomycin	149	0.06	1	0.25	0.5
Doxycycline	149	0.016	16	0.06	8
Penicillin	149	≤0.03	32	0.03	2
PLG0206	143	4	>32	32	>32
PLG0301	143	8	>32	16	>32
	0.015625	0.03	0.06	0.125	0.25	0.5	1	2	4	8	16	32	>32
	≤ for AZM,CLI	≤ for PEN
# Strains at each MIC	0.015625	0.03	0.06	0.125	0.25	0.5	1	2	4	8	16	32	>32
Azithromycin	10	29	59				2	1	7	4	4	1	32
Clindamicin	18	37	64	7	1			1		1			20
Daptomycin			90	56	3
Levofloxacin				1	1	23	121	1		2
Linezolid				2	9	52	86
Vancomycin			1	21	112	14	1
Doxycycline	2	20	70	10	4	1		7	13	17	5
Penicillin		91	5	9	9	2	10	18	4			1
PLG0206									1	23	18	46	55
PLG0301										15	71	39	18
Sum of Strains	0.015625	0.03	0.06	0.125	0.25	0.5	1	2	4	8	16	32	>32
Azithromycin	10	39	98	98	98	98	100	101	108	112	116	117	149
Clindamicin	18	55	119	126	127	127	127	128	128	129	129	129	149
Daptomycin			90	146	149
Levofloxacin				1	2	25	146	147	147	149
Linezolid				2	11	63	149
Vancomycin			1	22	134	148	149
Doxycycline	2	22	92	102	106	107	107	114	127	144	149
Penicillin		91	96	105	114	116	126	144	148	148	148	149	149
PLG0206									1	24	42	88	143
PLG0301										15	86	125	143
Cumulative % Strains	0.015625	0.03	0.06	0.125	0.25	0.5	1	2	4	8	16	32	>32
Azithromycin	6.71141	26.1745	65.7718	65.7718	65.7718	65.7718	67.1141	67.7852	72.4832	75.1678	77.8523	78.5235	100
Clindamicin	12.0805	36.9128	79.8658	84.5638	85.2349	85.2349	85.2349	85.906	85.906	86.5772	86.5772	86.5772	100
Daptomycin			60.4027	97.9866	100
Levofloxacin				0.671141	1.34228	16.7785	97.9866	98.6577	98.6577	100
Linezolid				1.34228	7.38255	42.2819	100
Vancomycin			0.671141	14.7651	89.9329	99.3289	100
Doxycycline	1.34228	14.7651	61.745	68.4564	71.1409	71.8121	71.8121	76.5101	85.2349	96.6443	100
Penicillin		61.0738	64.4295	70.4698	76.5101	77.8523	84.5638	96.6443	99.3289	99.3289	99.3289	100
PLG0206									0.699301	16.7832	29.3706	61.5385	100
PLG0301										10.4895	60.1399	87.4126	100

[truncated: 23 more sheets: Spyogenes, Spy pop'n, CoNS, CoNS pop'n, Abaumannii, Aba pop'n, Paeruginosa, Pae pop'n, Smaltophilia, Sma pop'n, Citrobacter, Citro pop'n, Ecloacae, Ecl pop'n, Ecoli, Ecoli pop'n, Kpneumoniae, Kpn pop'n, Proteus, Prot pop'n …]
