# Supplementary material for: Engineered peptide PLG0206 overcomes limitations of a challenging antimicrobial drug class
Source: PLoS One. 2022 Sep 16;17(9):e0274815. doi: 10.1371/journal.pone.0274815 (PMC9481017; doi:10.1371/journal.pone.0274815)
Supplement: S3 Dataset — (XLSX) [file pone.0274815.s008.xlsx]

## Sheet: TK
Figure 3b raw data
Broth microdilution MIC testing of isolates used in planktonic time-kill study
Organism Name	Isolate No.	Phenotype	MIC (µg/ml)
			PLG0206	Levofloxacin
Staphylococcus aureus	NRS1/Mu50	VISA	4	8
Staphylococcus epidermidis	4901	MRSE	1	0.25
Pseudomonas aeruginosa	ATCC 27853	QC	8	1 (0.5-4)1
Acinetobacter baumannii	ATCC 19606	-	4	1
1 CLIS quality control range
Figure 3b raw data
Raw data used to calculate planktonic TK log kill
Organism	Drug/Concentration	Exposure Time (Min)	CFU Count 1	CFU Count 2	Average CFU	Dilution factor	CFU/ mL	log10 CFU/mL	log10 kill relative to PBS 0 min
S. aureus NRS1/Mu50	PLG0206/500 µg/mL	0	16	27	21.5	20000	430000	5.63347	1.09081
		5	8	7	7.5	200	1500	3.17609	3.54818
		15	0	0	0	200	≤1.00E+02	≤2.00	≥4.72
		30	0	0	0	200	≤1.00E+02	≤2.00	≥4.72
		60	0	0	0	200	≤1.00E+02	≤2.00	≥4.72
	PLG0206/ 125 µg/mL	0	38	44	41	2000	82000	4.91381	1.81046
		5	1	2	1.5	200	300	2.47712	4.24715
		15	0	0	0	200	≤1.00E+02	≤2.00	≥4.72
		30	0	0	0	200	≤1.00E+02	≤2.00	≥4.72
		60	0	0	0	200	≤1.00E+02	≤2.00	≥4.72
	Levofloxacin 256 µg/mL (16X MIC)	0	27	32	29.5	200000	5900000	6.77085	-0.0465761
		5	24	31	27.5	200000	5500000	6.74036	-0.0160868
		15	36	32	34	200000	6800000	6.83251	-0.108233
		30	21	21	21	200000	4200000	6.62325	0.101027
		60	34	21	27.5	200000	5500000	6.74036	-0.0160868
	PBS (No drug control)	0	23	30	26.5	200000	5300000	6.72428	-
		5	39	33	36	200000	7200000	6.85733	-0.133057
		15	39	33	36	200000	7200000	6.85733	-0.133057
		30	30	28	29	200000	5800000	6.76343	-0.0391521
		60	35	27	31	200000	6200000	6.79239	-0.0681158
S. epidermidis MMX 4901 (MRSE)	PLG0206/500 µg/mL	0	0	0	0	200	≤1.00E+02	≤2.00	≥4.56
		5	0	0	0	200	≤1.00E+02	≤2.00	≥4.56
		15	0	0	0	200	≤1.00E+02	≤2.00	≥4.56
		30	0	0	0	200	≤1.00E+02	≤2.00	≥4.56
		60	0	0	0	200	≤1.00E+02	≤2.00	≥4.56
	PLG0206/ 125 µg/mL	0	0	0	0	200	≤1.00E+02	≤2.00	≥4.56
		5	0	0	0	200	≤1.00E+02	≤2.00	≥4.56
		15	0	0	0	200	≤1.00E+02	≤2.00	≥4.56
		30	0	0	0	200	≤1.00E+02	≤2.00	≥4.56
		60	0	0	0	200	≤1.00E+02	≤2.00	≥4.56
	Levofloxacin 4 µg/mL (16X MIC)	0	19	15	17	200000	3400000	6.53148	0.0248236
		5	20	29	24.5	200000	4900000	6.6902	-0.133894
		15	24	18	21	200000	4200000	6.62325	-0.0669468
		30	13	22	17.5	200000	3500000	6.54407	0.0122345
		60	17	14	15.5	200000	3100000	6.49136	0.0649408
	PBS (No drug control)	0	17	19	18	200000	3600000	6.5563	-
		5	16	24	20	200000	4000000	6.60206	-0.0457575
		15	27	25	26	200000	5200000	6.716	-0.159701
		30	21	25	23	200000	4600000	6.66276	-0.106455
		60	20	18	19	200000	3800000	6.57978	-0.0234811
P. aeruginosa ATCC 27853	PLG0206 500 µg/mL	0	0	0	0	200	≤1.00E+02	≤2.00	≥4.90
		5	0	0	0	200	≤1.00E+02	≤2.00	≥4.90
		15	0	0	0	200	≤1.00E+02	≤2.00	≥4.90
		30	0	0	0	200	≤1.00E+02	≤2.00	≥4.90
		60	0	0	0	200	≤1.00E+02	≤2.00	≥4.90
	PLG0206 125 µg/mL	0	0	0	0	200	≤1.00E+02	≤2.00	≥4.90
		5	0	0	0	200	≤1.00E+02	≤2.00	≥4.90
		15	0	0	0	200	≤1.00E+02	≤2.00	≥4.90
		30	0	0	0	200	≤1.00E+02	≤2.00	≥4.90
		60	0	0	0	200	≤1.00E+02	≤2.00	≥4.90
	Levofloxacin 16 µg/mL (16X MIC)	0	34	27	30.5	20000	610000	5.78533	1.11776
		5	44	43	43.5	2000	87000	4.93952	1.96357
		15	21	22	21.5	2000	43000	4.63347	2.26962
		30	5	4	4.5	2000	9000	3.95424	2.94885
		60	0	0	0	200	≤1.00E+02	≤2.00	≥4.90
	PBS (No drug control)	0	48	32	40	200000	8000000	6.90309	-
		5	50	57	53.5	200000	10700000	7.02938	-0.126294
		15	45	43	44	200000	8800000	6.94448	-0.0413927
		30	42	42	42	200000	8400000	6.92428	-0.0211893
		60	36	63	49.5	200000	9900000	6.99564	-0.0925452
A. baumannii ATCC 19606	PLG0206 500 µg/mL	0	0	0	0	200	≤1.00E+02	≤2.00	≥4.90
		5	0	0	0	200	≤1.00E+02	≤2.00	≥4.90
		15	0	0	0	200	≤1.00E+02	≤2.00	≥4.90
		30	0	0	0	200	≤1.00E+02	≤2.00	≥4.90
		60	0	0	0	200	≤1.00E+02	≤2.00	≥4.90
	PLG0206 125 µg/mL	0	0	0	0	200	≤1.00E+02	≤2.00	≥4.90
		5	0	0	0	200	≤1.00E+02	≤2.00	≥4.90
		15	0	0	0	200	≤1.00E+02	≤2.00	≥4.90
		30	0	0	0	200	≤1.00E+02	≤2.00	≥4.90
		60	0	0	0	200	≤1.00E+02	≤2.00	≥4.90
	Levofloxacin 16 µg/mL (16X MIC)	0	36	33	34.5	200000	6900000	6.83885	0.0642409
		5	11	28	19.5	200000	3900000	6.59106	0.312025
		15	8	16	12	200000	2400000	6.38021	0.522879
		30	7	14	10.5	200000	2100000	6.32222	0.580871
		60	30	41	35.5	200000	7100000	6.85126	0.0518316
	PBS (no drug control)	0	46	34	40	200000	8000000	6.90309	-
		5	49	44	46.5	200000	9300000	6.96848	-0.065393
		15	42	53	47.5	200000	9500000	6.97772	-0.0746336
		30	50	46	48	200000	9600000	6.98227	-0.0791812
		60	51	54	52.5	200000	10500000	7.02119	-0.118099

## Sheet: SMF
Raw data for Table 1 of the manuscript for calculation of the SMF
Organism	Isolate	Phenotype	Selection Concentration (µg/mL)	Fold MIC	Inoculum Size (CFU)	Count 1 (CFU)	Count 2 (CFU)	Average Count (CFU)	Spontaneous Mutation Frequency	MPC (µg/mL)
S. aureus	ATCC 29213	MSSA; QC	4	4	970000000	272	118	195	2.01031e-07	>16
			8	8	970000000	57	30	44	4.53608e-08
			16	16	970000000	1	1	1	1.03093e-09
	NRS130	MSSA; ERYR	8	4	850000000	25	5	15	1.76471e-08	32
			16	8	850000000	0	2	1	1.17647e-09
			32	16	850000000	0	0	0	≤1.18E-09
	NRS169	MSSA; ERYR; CLIR	4	4	1180000000	19	54	37	3.13559e-08	16
			8	8	1180000000	8	2	5	4.23729e-09
			16	16	1180000000	0	0	0	≤8.47E-10
	NRS1	VISA	8	4	506000000	0	0	0	≤1.98E-09	≤8
			16	8	506000000	0	0	0	≤1.98E-09
			32	16	506000000	0	0	0	≤1.98E-09
	NRS384	MRSA (USA300)	8	4	1410000000	56	41	48.5	3.43972e-08	32
			16	8	1410000000	2	0	1	7.0922e-10
			32	16	1410000000	0	0	0	≤7.09E-10
	NRS382	MRSA (USA100)	4	4	880000000	13	28	21	2.38636e-08	16
			8	8	880000000	15	34	25	2.84091e-08
			16	16	880000000	0	0	0	≤1.14E-09
S. epidermidis	MMX 8740	MRSE	4	4	410000000	TNTC1	TNTC	TNTC	N/A	8
			8	8	410000000	0	0	0	≤1.22E-09
			16	16	410000000	0	0	0	≤1.22E-09
	MMX 8655	MRSE	4	4	420000000	TNTC	TNTC	TNTC	N/A	8
			8	8	420000000	0	0	0	≤1.19E-09
			16	16	420000000	0	0	0	≤1.19E-09
E. faecalis	ATCC 700802	VanB VRE	4	4	1700000000	0	0	0	≤2.94E-10	≤4
			8	8	1700000000	0	0	0	≤2.94E-10
			16	16	1700000000	0	0	0	≤2.94E-10
E. faecium	MMX 0485	VanA VRE	4	4	560000000	0	0	0	≤8.93E-10	≤4
			8	8	560000000	0	0	0	≤8.93E-10
			16	16	560000000	0	0	0	≤8.93E-10
P. aeruginosa	ATCC 27853	QC	8	4	1300000000	100	108	104	8e-08	>32
			16	8	1300000000	87	90	89	6.84615e-08
			32	16	1300000000	14	19	17	1.30769e-08
	CDC 0241	IMP	8	4	940000000	102	61	82	8.7234e-08	>32
			16	8	940000000	195	127	161	1.71277e-07
			32	16	940000000	30	183	107	1.1383e-07
	MMX 3025	CIPR	16	4	1220000000	95	71	83	6.80328e-08	64
			32	8	1220000000	8	5	7	5.7377e-09
			64	16	1220000000	0	0	0	≤8.20E-10
1 To numerous to count
Agar dilution MIC testing to screen isolates for the SMF assay
Raw data for Table 1 of the manuscript
Organism	Isolate	Phenotype	MIC (µg/ml)
			PLG0206	VAN	LEVO	IMI	GENT
S. aureus	ATCC 292131	MSSA; QC	1	1 (0.5-2)2	0.25 (0.06-0.5)	0.016 (0.016-0.06)	0.25 (0.12-1)
	NRS130	MSSA; ERYR	2	1	0.25	0.008	0.25
	NRS169	MSSA; ERYR; CLIR	1	1	0.12	0.016	0.25
	NRS1	VISA	2	4	8	>8	>4
	NRS384	MRSA (USA 300)	2	1	0.5	0.25	0.25
	NRS382	MRSA (USA 100)	1	1	4	1	0.25
S. epidermidis	MMX 8740	MRSE	1	2	16	2	8
	MMX 8655	MRSE	1	2	4	0.016	0.25
	ATCC 49134	MSSE	0.5	2	0.25	0.008	0.06
E. faecalis	ATCC 29212	VSE; QC	1	4 (1-4)	1 (0.25-2)	1 (0.5-2)	8 (4-16)
E. faecalis	ATCC 700802	VanB VRE	1	32	0.5	1	>16
P. aeruginosa	ATCC 278531	QC	2	>16	1 (0.5-4)	2 (1-4)	1 (0.5-2)
	CDC 0241	IMP	2	>16	>16	>8	>4
	MMX 3025	CIP-R	4	>16	>16	2	>4
1 Tested in MIC assay only for quality control purposes
2 Quality control range in parenthesis
Raw data for Table 3 of the manuscript for calculation of the SMF
Organism	Isolate	Type	Selection Concentration (µg/mL)	Fold MIC	Inoculum Size (CFU)	Count 1 (CFU)	Count 2 (CFU)	Average Count (CFU)	Spontaneous Mutation Frequency1	MPC1 (µg/mL)
P. aeruginosa	ATCC 27853	QC	8	4	32000	0	0	0	N/A	N/A
			16	8	32000	0	0	0	N/A
			32	16	32000	0	0	0	N/A
	CDC 0241	IMP	8	4	100	0	0	0	N/A	N/A
			16	8	100	0	0	0	N/A
			32	16	100	0	0	0	N/A
	MMX 3025	CIPR	16	4	20	0	0	0	N/A	N/A
			32	8	20	0	0	0	N/A
			64	16	20	0	0	0	N/A
1 Mutant Prevention Concentration not available for PLG0206 high-expsoure due to loss of cells during high exposure step
For plates that received a level of inoculum below <1 x 108 CFU, spontaneous mutation frequency was not calculated and an MPC was not reported.
